# Supplementary material for: Auxotrophy-based curation improves the consensus genome-scale metabolic model of yeast
Source: Synth Syst Biotechnol. 2024 Jul 30;9(4):861–70. doi: 10.1016/j.synbio.2024.07.006 (PMC11704421; doi:10.1016/j.synbio.2024.07.006)
Supplement: Supplementary Dataset 1 [file mmc2.xlsx]

## Sheet: Sheet1
Gene	Gene Systematic Name	Experiment Type	Experiment Type Category	Mutant Information	Strain Background	Chemical	Details	Reference
AAT2	YLR027C	classical genetics	classical genetics	reduction of function Allele: aat2-K255E K255E; mutation of the active site residue which binds the pyridoxal-5’-phosphate cofactor	S288C	L-aspartic acid		Crawford RA, et al. (2022) PMID:35621265
ABZ1	YNR033W	classical genetics	classical genetics	null Allele: abz1-Δ	Other	4-aminobenzoic acid		Edman JC, et al. (1993) PMID:8346682
ABZ2	YMR289W	systematic mutation set	large-scale survey	null Allele: abz2-Δ	S288C	folic acid		Botet J, et al. (2007) PMID:17873082
ABZ2	YMR289W	systematic mutation set	large-scale survey	null Allele: abz2-Δ	S288C	4-aminobenzoic acid		Botet J, et al. (2007) PMID:17873082
ACF4	YJR083C	homozygous diploid, systematic mutation set	large-scale survey	null Allele: acf4-Δ	S288C	myo-inositol		Villa-García MJ, et al. (2011) PMID:21136082
ACK1	YDL203C	homozygous diploid, systematic mutation set	large-scale survey	null Allele: ack1-Δ	S288C	myo-inositol		Villa-García MJ, et al. (2011) PMID:21136082
ACO1	YLR304C	classical genetics	classical genetics	null Allele: aco1-Δ	S288C	glutamic acid		Chen XJ, et al. (2005) PMID:15692048
ADA2	YDR448W	homozygous diploid, systematic mutation set	large-scale survey	null Allele: ada2-Δ	S288C	myo-inositol		Villa-García MJ, et al. (2011) PMID:21136082
ADE1	YAR015W	classical genetics	classical genetics	null Allele: ade1-Δ	W303	adenine		Roberts RL, et al. (2003) PMID:12740435
ADE12	YNL220W	classical genetics	classical genetics	null Allele: ade12-Δ	Other	adenine		Dorfman BZ (1969) PMID:5807803
ADE13	YLR359W	classical genetics	classical genetics	null Allele: ade13-Δ	Other	adenine		Dorfman BZ (1969) PMID:5807803
ADE2	YOR128C	classical genetics	classical genetics	null Allele: ade2-Δ	W303	adenine		Roberts RL, et al. (2003) PMID:12740435
ADE3	YGR204W	homozygous diploid	classical genetics	null Allele: ade3-41 mutation blocks all three enzymatic activities of Ade3p	Other	adenine	Details: mutation also blocks the ability to synthesize serine from glycine + formate	McKenzie KQ and Jones EW (1977) PMID:328341
ADE3	YGR204W	homozygous diploid	classical genetics	null Allele: ade3-41 mutation blocks all three enzymatic activities of Ade3p	Other	histidine	Details: mutation also blocks the ability to synthesize serine from glycine + formate	McKenzie KQ and Jones EW (1977) PMID:328341
ADE4	YMR300C	classical genetics	classical genetics	null Allele: ade4-Δ	S288C	adenine		Roberts RL, et al. (2003) PMID:12740435
ADE57	YGL234W	classical genetics	classical genetics	null Allele: ade57-Δ	W303	adenine		Roberts RL, et al. (2003) PMID:12740435
ADE6	YGR061C	classical genetics	classical genetics	null Allele: ade6-Δ	W303	adenine		Roberts RL, et al. (2003) PMID:12740435
ADE8	YDR408C	classical genetics	classical genetics	null Allele: ade8-Δ	S288C	adenine		Roberts RL, et al. (2003) PMID:12740435
ADK1	YDR226W	homozygous diploid, systematic mutation set	large-scale survey	null Allele: adk1-Δ	S288C	myo-inositol		Villa-García MJ, et al. (2011) PMID:21136082
AGE2	YIL044C	homozygous diploid, systematic mutation set	large-scale survey	null Allele: age2-Δ	S288C	myo-inositol		Villa-García MJ, et al. (2011) PMID:21136082
AHK1	YDL073W	homozygous diploid, systematic mutation set	large-scale survey	null Allele: ahk1-Δ	S288C	myo-inositol		Villa-García MJ, et al. (2011) PMID:21136082
AIM46	YHR199C	homozygous diploid, systematic mutation set	large-scale survey	null Allele: aim46-Δ	S288C	myo-inositol		Villa-García MJ, et al. (2011) PMID:21136082
AIP1	YMR092C	homozygous diploid, systematic mutation set	large-scale survey	null Allele: aip1-Δ	S288C	myo-inositol		Villa-García MJ, et al. (2011) PMID:21136082
ALD2	YMR170C	classical genetics	classical genetics	null Allele: ald2-Δ	S288C	pantothenic acid		White WH, et al. (2003) PMID:12586697
ALD2	YMR170C	classical genetics	classical genetics	null Allele: ald2-Δ	S288C	beta-alanine		White WH, et al. (2003) PMID:12586697
ALF1	YNL148C	homozygous diploid, systematic mutation set	large-scale survey	null Allele: alf1-Δ	S288C	myo-inositol		Villa-García MJ, et al. (2011) PMID:21136082
ALG6	YOR002W	homozygous diploid, systematic mutation set	large-scale survey	null Allele: alg6-Δ	S288C	myo-inositol		Villa-García MJ, et al. (2011) PMID:21136082
ALG8	YOR067C	homozygous diploid, systematic mutation set	large-scale survey	null Allele: alg8-Δ	S288C	myo-inositol		Villa-García MJ, et al. (2011) PMID:21136082
ALG9	YNL219C	homozygous diploid, systematic mutation set	large-scale survey	null Allele: alg9-Δ	S288C	myo-inositol		Villa-García MJ, et al. (2011) PMID:21136082
ALT1	YLR089C	homozygous diploid, systematic mutation set	large-scale survey	null Allele: alt1-Δ	S288C	myo-inositol		Villa-García MJ, et al. (2011) PMID:21136082
ANY1	YMR010W	homozygous diploid, systematic mutation set	large-scale survey	null Allele: any1-Δ	S288C	myo-inositol		Villa-García MJ, et al. (2011) PMID:21136082
APT1	YML022W	homozygous diploid, systematic mutation set	large-scale survey	null Allele: apt1-Δ	S288C	myo-inositol		Villa-García MJ, et al. (2011) PMID:21136082
ARD1	YHR013C	homozygous diploid, systematic mutation set	large-scale survey	null Allele: ard1-Δ	S288C	myo-inositol		Villa-García MJ, et al. (2011) PMID:21136082
ARF1	YDL192W	homozygous diploid, systematic mutation set	large-scale survey	null Allele: arf1-Δ	S288C	myo-inositol		Villa-García MJ, et al. (2011) PMID:21136082
ARG1	YOL058W	classical genetics	classical genetics	null Allele: arg1-Δ	Sigma1278b	arginine		Crabeel M, et al. (1988) PMID:2897249
ARG2	YJL071W	classical genetics	classical genetics	null Allele: arg2-Δ	S288C	arginine		Vandenbol M and Portetelle D (1999) PMID:10509023
ARG3	YJL088W	classical genetics	classical genetics	null Allele: arg3-Δ	Other	arginine		Cheng MY, et al. (1987) PMID:3295876
ARG4	YHR018C	classical genetics	classical genetics	reduction of function Allele: arg4-H162N	Other	arginine		Espinosa-Cantú A, et al. (2018) PMID:29127264
ARG56	YER069W	classical genetics	classical genetics	unspecified	Other	arginine		Boonchird C, et al. (1991) PMID:1851947
ARG7	YMR062C	classical genetics	classical genetics	null Allele: arg7-Δ	Sigma1278b	arginine	Details: leaky phenotype, with some poor growth in the absence of arginine	Crabeel M, et al. (1997) PMID:9428669
ARG82	YDR173C	classical genetics	classical genetics	unspecified	Sigma1278b	arginine		Bechet J, et al. (1970) PMID:5434281
ARG82	YDR173C	homozygous diploid, systematic mutation set	large-scale survey	null Allele: arg82-Δ	S288C	myo-inositol		Villa-García MJ, et al. (2011) PMID:21136082
ARG82	YDR173C	classical genetics	classical genetics	null Allele: arg82-Δ	Other	ornithine		Odom AR, et al. (2000) PMID:10720331
ARO1	YDR127W	classical genetics	classical genetics	unspecified	Other	aromatic amino acid		Lucchini G, et al. (1978) PMID:361708
ARO2	YGL148W	classical genetics	classical genetics	unspecified	Other	aromatic amino acid		Lucchini G, et al. (1978) PMID:361708
ARO7	YPR060C	classical genetics	classical genetics	null Allele: aro7-Δ	Other	phenylalanine		Tang Y, et al. (1991) PMID:1924339
ARO7	YPR060C	classical genetics	classical genetics	null Allele: aro7-Δ	W303	phenylalanine, tyrosine		He Q, et al. (2021) PMID:33010586
ARR3	YPR201W	homozygous diploid, systematic mutation set	large-scale survey	null Allele: arr3-Δ	S288C	myo-inositol		Villa-García MJ, et al. (2011) PMID:21136082
ARV1	YLR242C	homozygous diploid, systematic mutation set	large-scale survey	null Allele: arv1-Δ	S288C	myo-inositol		Villa-García MJ, et al. (2011) PMID:21136082
ASF1	YJL115W	homozygous diploid, systematic mutation set	large-scale survey	null Allele: asf1-Δ	S288C	myo-inositol		Villa-García MJ, et al. (2011) PMID:21136082
AST2	YER101C	homozygous diploid, systematic mutation set	large-scale survey	null Allele: ast2-Δ	S288C	myo-inositol		Villa-García MJ, et al. (2011) PMID:21136082
ATG1	YGL180W	homozygous diploid, systematic mutation set	large-scale survey	null Allele: atg1-Δ	S288C	myo-inositol		Villa-García MJ, et al. (2011) PMID:21136082
ATO3	YDR384C	homozygous diploid, systematic mutation set	large-scale survey	null Allele: ato3-Δ	S288C	myo-inositol		Villa-García MJ, et al. (2011) PMID:21136082
AVO2	YMR068W	homozygous diploid, systematic mutation set	large-scale survey	null Allele: avo2-Δ	S288C	myo-inositol		Villa-García MJ, et al. (2011) PMID:21136082
BAS1	YKR099W	classical genetics	classical genetics	null Allele: bas1-Δ	Other	adenine		Arndt KT, et al. (1987) PMID:3303332
BAT1	YHR208W	classical genetics	classical genetics	null Allele: bat1-Δ	S288C	valine, leucine	Temperature: elevated temperature, 37 °C	Kispal G, et al. (1996) PMID:8798704
BCK1	YJL095W	classical genetics	classical genetics	null Allele: bck1-Δ	S288C	inositol	Temperature: elevated temperature, 37 °C	Fernández-Murray JP, et al. (2009) PMID:19841481
BCK2	YER167W	homozygous diploid, systematic mutation set	large-scale survey	null Allele: bck2-Δ	S288C	myo-inositol		Villa-García MJ, et al. (2011) PMID:21136082
BIO1	YSC0047	classical genetics	classical genetics	null Allele: bio1-Δ	Other	biotin		Hall C and Dietrich FS (2007) PMID:18073433
BIO2	YGR286C	classical genetics	classical genetics	null Allele: bio2-Δ	W303	biotin		Phalip V, et al. (1999) PMID:10525840
BIO3	YNR058W	classical genetics	classical genetics	null Allele: bio3-Δ	Other	biotin		Hall C and Dietrich FS (2007) PMID:18073433
BIO6	YSC0043	classical genetics	classical genetics	null Allele: bio6-Δ	Other	biotin		Wu H, et al. (2005) PMID:16269718
BMH1	YER177W	homozygous diploid, systematic mutation set	large-scale survey	null Allele: bmh1-Δ	S288C	myo-inositol		Villa-García MJ, et al. (2011) PMID:21136082
BNA1	YJR025C	classical genetics	classical genetics	null Allele: bna1-Δ	W303	nicotinic acid		Panozzo C, et al. (2002) PMID:12062417
BNA2	YJR078W	classical genetics	classical genetics	null Allele: bna2-Δ	W303	nicotinic acid		Panozzo C, et al. (2002) PMID:12062417
BNA4	YBL098W	classical genetics	classical genetics	null Allele: bna4-Δ	W303	nicotinic acid		Panozzo C, et al. (2002) PMID:12062417
BNA5	YLR231C	classical genetics	classical genetics	null Allele: bna5-Δ	W303	nicotinic acid		Panozzo C, et al. (2002) PMID:12062417
BNA6	YFR047C	classical genetics	classical genetics	null Allele: bna6-Δ	W303	nicotinic acid		Panozzo C, et al. (2002) PMID:12062417
BPT1	YLL015W	homozygous diploid, systematic mutation set	large-scale survey	null Allele: bpt1-Δ	S288C	myo-inositol		Villa-García MJ, et al. (2011) PMID:21136082
BRE1	YDL074C	homozygous diploid, systematic mutation set	large-scale survey	null Allele: bre1-Δ	S288C	myo-inositol		Villa-García MJ, et al. (2011) PMID:21136082
BRE2	YLR015W	homozygous diploid, systematic mutation set	large-scale survey	null Allele: bre2-Δ	S288C	myo-inositol		Villa-García MJ, et al. (2011) PMID:21136082
BUD16	YEL029C	homozygous diploid, systematic mutation set	large-scale survey	null Allele: bud16-Δ	S288C	myo-inositol		Villa-García MJ, et al. (2011) PMID:21136082
BUD20	YLR074C	homozygous diploid, systematic mutation set	large-scale survey	null Allele: bud20-Δ	S288C	myo-inositol		Villa-García MJ, et al. (2011) PMID:21136082
BUD21	YOR078W	homozygous diploid, systematic mutation set	large-scale survey	null Allele: bud21-Δ	S288C	myo-inositol		Villa-García MJ, et al. (2011) PMID:21136082
BUD22	YMR014W	homozygous diploid, systematic mutation set	large-scale survey	null Allele: bud22-Δ	S288C	myo-inositol		Villa-García MJ, et al. (2011) PMID:21136082
BUD23	YCR047C	homozygous diploid, systematic mutation set	large-scale survey	null Allele: bud23-Δ	S288C	myo-inositol		Villa-García MJ, et al. (2011) PMID:21136082
BUR2	YLR226W	classical genetics	classical genetics	unspecified Allele: bur2-1	S288C	myo-inositol		Prelich G and Winston F (1993) PMID:8293972
CAB5	YDR196C	classical genetics	classical genetics	reduction of function Allele: cab5-R146C R146C; nucleotide-binding site of the dephospho-CoA kinase (DPCK) domain mutated; corresponds to the human COASY p.Arg499Cys mutation implicated in COASY protein-associated neurodegeneration (CoPAN)	W303	pantothenate	Temperature: elevated temperature, 37 °C Details: unable to grow in the absence of panthenate at 37°C, and significantly growth impaired at 23°C and 28°C	Dusi S, et al. (2014) PMID:24360804
CAF4	YKR036C	homozygous diploid, systematic mutation set	large-scale survey	null Allele: caf4-Δ	S288C	myo-inositol		Villa-García MJ, et al. (2011) PMID:21136082
CBF1	YJR060W	classical genetics	classical genetics	null Allele: cbf1-Δ	Other	methionine		Baker RE and Masison DC (1990) PMID:2188087
CBS1	YDL069C	homozygous diploid, systematic mutation set	large-scale survey	null Allele: cbs1-Δ	S288C	myo-inositol		Villa-García MJ, et al. (2011) PMID:21136082
CCR4	YAL021C	classical genetics	classical genetics	null Allele: ccr4-Δ	D273-10B	myo-inositol	Details: leaky	Betz JL, et al. (2002) PMID:12395202
CCS1	YMR038C	classical genetics	classical genetics	null Allele: ccs1-Δ	Other	methionine, lysine		Wood LK and Thiele DJ (2009) PMID:18977757
CDC50	YCR094W	homozygous diploid, systematic mutation set	large-scale survey	null Allele: cdc50-Δ	S288C	myo-inositol		Villa-García MJ, et al. (2011) PMID:21136082
CDC73	YLR418C	homozygous diploid, systematic mutation set	large-scale survey	null Allele: cdc73-Δ	S288C	myo-inositol		Villa-García MJ, et al. (2011) PMID:21136082
CHO1	YER026C	classical genetics	classical genetics	unspecified	Other	choline		Atkinson KD, et al. (1980) PMID:6988386
CHO2	YGR157W	classical genetics	classical genetics	unspecified	X2180-1A	choline		Han GS, et al. (2008) PMID:18458075
CHS7	YHR142W	homozygous diploid, systematic mutation set	large-scale survey	null Allele: chs7-Δ	S288C	myo-inositol		Villa-García MJ, et al. (2011) PMID:21136082
CIN2	YPL241C	homozygous diploid, systematic mutation set	large-scale survey	null Allele: cin2-Δ	S288C	myo-inositol		Villa-García MJ, et al. (2011) PMID:21136082
CIS3	YJL158C	homozygous diploid, systematic mutation set	large-scale survey	null Allele: cis3-Δ	S288C	myo-inositol		Villa-García MJ, et al. (2011) PMID:21136082
CKS1	YBR135W	classical genetics	classical genetics	null Allele: cks1-Δ	Other	myo-inositol		Yu VP and Reed SI (2004) PMID:15467473
CLB1	YGR108W	homozygous diploid, systematic mutation set	large-scale survey	null Allele: clb1-Δ	S288C	myo-inositol		Villa-García MJ, et al. (2011) PMID:21136082
CLN3	YAL040C	homozygous diploid, systematic mutation set	large-scale survey	null Allele: cln3-Δ	S288C	myo-inositol		Villa-García MJ, et al. (2011) PMID:21136082
CNB1	YKL190W	homozygous diploid, systematic mutation set	large-scale survey	null Allele: cnb1-Δ	S288C	myo-inositol		Villa-García MJ, et al. (2011) PMID:21136082
CNE1	YAL058W	homozygous diploid, systematic mutation set	large-scale survey	null Allele: cne1-Δ	S288C	myo-inositol		Villa-García MJ, et al. (2011) PMID:21136082
COG5	YNL051W	homozygous diploid, systematic mutation set	large-scale survey	null Allele: cog5-Δ	S288C	myo-inositol		Villa-García MJ, et al. (2011) PMID:21136082
COG6	YNL041C	homozygous diploid, systematic mutation set	large-scale survey	null Allele: cog6-Δ	S288C	myo-inositol		Villa-García MJ, et al. (2011) PMID:21136082
COG8	YML071C	homozygous diploid, systematic mutation set	large-scale survey	null Allele: cog8-Δ	S288C	myo-inositol		Villa-García MJ, et al. (2011) PMID:21136082
COM2	YER130C	homozygous diploid, systematic mutation set	large-scale survey	null Allele: com2-Δ	S288C	myo-inositol		Villa-García MJ, et al. (2011) PMID:21136082
CPA1	YOR303W	classical genetics	classical genetics	unspecified	Other	arginine		Lacroute F, et al. (1965) PMID:5856369
CPA2	YJR109C	classical genetics	classical genetics	reduction of function Allele: cpa2-ΔC41 truncation of C-terminal 41 amino acids	Other	arginine		Lim AL and Powers-Lee SG (1996) PMID:8626695
CPS1	YJL172W	classical genetics	classical genetics	null Allele: cps1-Δ	Other	leucine		Spormann DO, et al. (1991) PMID:2026161
CRD1	YDL142C	classical genetics	classical genetics	null Allele: crd1-Δ	Other	glutamate(1-)	Details: auxotrophic for both glutamate and cysteine; growth partially restored by 0.03% cysteine supplementation and fully restored by addition of both 0.03% cysteine and 0.01% glutamate	Patil VA, et al. (2020) PMID:31672571
CRD1	YDL142C	classical genetics	classical genetics	null Allele: crd1-Δ	Other	cysteine	Details: auxotrophic for both glutamate and cysteine; growth partially restored by 0.03% cysteine supplementation and fully restored by addition of both 0.03% cysteine and 0.01% glutamate	Patil VA, et al. (2020) PMID:31672571
CSF1	YLR087C	homozygous diploid, systematic mutation set	large-scale survey	null Allele: csf1-Δ	S288C	myo-inositol		Villa-García MJ, et al. (2011) PMID:21136082
CST6	YIL036W	homozygous diploid, systematic mutation set	large-scale survey	null Allele: cst6-Δ	S288C	myo-inositol		Villa-García MJ, et al. (2011) PMID:21136082
CTR9	YOL145C	classical genetics	classical genetics	null Allele: ctr9-Δ	D273-10B	myo-inositol	Details: leaky	Betz JL, et al. (2002) PMID:12395202
CUP9	YPL177C	homozygous diploid, systematic mutation set	large-scale survey	null Allele: cup9-Δ	S288C	myo-inositol		Villa-García MJ, et al. (2011) PMID:21136082
CWC21	YDR482C	homozygous diploid, systematic mutation set	large-scale survey	null Allele: cwc21-Δ	S288C	myo-inositol		Villa-García MJ, et al. (2011) PMID:21136082
CYS3	YAL012W	classical genetics	classical genetics	null Allele: cys3-Δ	W303	cysteine		Cherest H, et al. (1993) PMID:8366024
CYS4	YGR155W	classical genetics	classical genetics	null Allele: cys4-Δ	W303	cysteine		Cherest H, et al. (1993) PMID:8366024
CYS4	YGR155W	homozygous diploid	classical genetics	overexpression Allele: cys4-∆C	S288C	methionine	Details: growth is absent without methionine	Conan P, et al. (2022) PMID:35743210
DBF2	YGR092W	homozygous diploid, systematic mutation set	large-scale survey	null Allele: dbf2-Δ	S288C	myo-inositol		Villa-García MJ, et al. (2011) PMID:21136082
DFM1	YDR411C	homozygous diploid, systematic mutation set	large-scale survey	null Allele: dfm1-Δ	S288C	myo-inositol		Villa-García MJ, et al. (2011) PMID:21136082
DFR1	YOR236W	classical genetics	classical genetics	null Allele: dfr1-Δ	Other	dTMP		Huang T, et al. (1992) PMID:1427091
DFR1	YOR236W	classical genetics	classical genetics	null Allele: dfr1-Δ	Other	adenine		Huang T, et al. (1992) PMID:1427091
DFR1	YOR236W	classical genetics	classical genetics	null Allele: dfr1-Δ	Other	histidine		Huang T, et al. (1992) PMID:1427091
DFR1	YOR236W	classical genetics	classical genetics	null Allele: dfr1-Δ	Other	methionine		Huang T, et al. (1992) PMID:1427091
DGR2	YKL121W	homozygous diploid, systematic mutation set	large-scale survey	null Allele: dgr2-Δ	S288C	myo-inositol		Villa-García MJ, et al. (2011) PMID:21136082
DIE2	YGR227W	homozygous diploid, systematic mutation set	large-scale survey	null Allele: die2-Δ	S288C	myo-inositol		Villa-García MJ, et al. (2011) PMID:21136082
DIT1	YDR403W	homozygous diploid, systematic mutation set	large-scale survey	null Allele: dit1-Δ	S288C	myo-inositol		Villa-García MJ, et al. (2011) PMID:21136082
DOA1	YKL213C	homozygous diploid, systematic mutation set	large-scale survey	null Allele: doa1-Δ	S288C	myo-inositol		Villa-García MJ, et al. (2011) PMID:21136082
DPL1	YDR294C	homozygous diploid, systematic mutation set	large-scale survey	null Allele: dpl1-Δ	S288C	myo-inositol		Villa-García MJ, et al. (2011) PMID:21136082
DRS2	YAL026C	homozygous diploid, systematic mutation set	large-scale survey	null Allele: drs2-Δ	S288C	myo-inositol		Villa-García MJ, et al. (2011) PMID:21136082
DSK2	YMR276W	homozygous diploid, systematic mutation set	large-scale survey	null Allele: dsk2-Δ	S288C	myo-inositol		Villa-García MJ, et al. (2011) PMID:21136082
DUF1	YOL087C	homozygous diploid, systematic mutation set	large-scale survey	null Allele: duf1-Δ	S288C	myo-inositol		Villa-García MJ, et al. (2011) PMID:21136082
DUT1	YBR252W	classical genetics	classical genetics	null Allele: dut1-Δ	Other	dTMP	Details: null is dTMP auxotroph|viable when supplied with exogenous dTM	Gadsden MH, et al. (1993) PMID:8223452
ECM30	YLR436C	homozygous diploid, systematic mutation set	large-scale survey	null Allele: ecm30-Δ	S288C	myo-inositol		Villa-García MJ, et al. (2011) PMID:21136082
ECM31	YBR176W	classical genetics	classical genetics	null Allele: ecm31-Δ	S288C	pantothenic acid		White WH, et al. (2001) PMID:11154694
ECM31	YBR176W	classical genetics	classical genetics	null Allele: ecm31-Δ	S288C	0.1 mM pantothenic acid	Media: media lacking polyamines	White WH, et al. (2001) PMID:11154694
ECM31	YBR176W	classical genetics	classical genetics	null Allele: ecm31-Δ	Other	pantothenate		Olzhausen J, et al. (2009) PMID:19266201
EDE1	YBL047C	homozygous diploid, systematic mutation set	large-scale survey	null Allele: ede1-Δ	S288C	myo-inositol		Villa-García MJ, et al. (2011) PMID:21136082
EFT2	YDR385W	homozygous diploid, systematic mutation set	large-scale survey	null Allele: eft2-Δ	S288C	myo-inositol		Villa-García MJ, et al. (2011) PMID:21136082
ELF1	YKL160W	homozygous diploid, systematic mutation set	large-scale survey	null Allele: elf1-Δ	S288C	myo-inositol		Villa-García MJ, et al. (2011) PMID:21136082
ELM1	YKL048C	homozygous diploid, systematic mutation set	large-scale survey	null Allele: elm1-Δ	S288C	myo-inositol		Villa-García MJ, et al. (2011) PMID:21136082
ELP6	YMR312W	homozygous diploid, systematic mutation set	large-scale survey	null Allele: elp6-Δ	S288C	myo-inositol		Villa-García MJ, et al. (2011) PMID:21136082
EMA17	YIL029C	homozygous diploid, systematic mutation set	large-scale survey	null Allele: ema17-Δ	S288C	myo-inositol		Villa-García MJ, et al. (2011) PMID:21136082
EMC1	YCL045C	homozygous diploid, systematic mutation set	large-scale survey	null Allele: emc1-Δ	S288C	myo-inositol		Villa-García MJ, et al. (2011) PMID:21136082
EMC5	YIL027C	homozygous diploid, systematic mutation set	large-scale survey	null Allele: emc5-Δ	S288C	myo-inositol		Villa-García MJ, et al. (2011) PMID:21136082
ENV9	YOR246C	homozygous diploid, systematic mutation set	large-scale survey	null Allele: env9-Δ	S288C	myo-inositol		Villa-García MJ, et al. (2011) PMID:21136082
EOS1	YNL080C	homozygous diploid, systematic mutation set	large-scale survey	null Allele: eos1-Δ	S288C	myo-inositol		Villa-García MJ, et al. (2011) PMID:21136082
ERG1	YGR175C	classical genetics	classical genetics	conditional Allele: erg1-2	FL100	ergosterol	Temperature: elevated temperature, 33 °C	Karst F and Lacroute F (1977) PMID:200835
ERG10	YPL028W	classical genetics	classical genetics	null Allele: erg10-1	FL100	ergosterol		Karst F and Lacroute F (1977) PMID:200835
ERG11	YHR007C	classical genetics	classical genetics	null Allele: erg11-Δ	Other	ergosterol	Media: anaerobic conditions Details: Null mutant is viable under anaerobic conditions and requires ergosterol	Kalb VF, et al. (1987) PMID:3322742
ERG12	YMR208W	classical genetics	classical genetics	null Allele: erg12-Δ	FL100	ergosterol	Temperature: reduced temperature, 22 °C	Karst F and Lacroute F (1977) PMID:200835
ERG13	YML126C	classical genetics	classical genetics	unspecified	FL100	ergosterol	Temperature: permissive temperature, 26 °C	Servouse M, et al. (1984) PMID:6148937
ERG2	YMR202W	homozygous diploid, systematic mutation set	large-scale survey	null Allele: erg2-Δ	S288C	myo-inositol		Villa-García MJ, et al. (2011) PMID:21136082
ERG20	YJL167W	classical genetics	classical genetics	unspecified	Other	ergosterol		Chambon C, et al. (1990) PMID:2245473
ERG25	YGR060W	classical genetics	classical genetics	null Allele: erg25-Δ	Other	ergosterol		Bard M, et al. (1996) PMID:8552601
ERG27	YLR100W	classical genetics	classical genetics	null Allele: erg27-Δ	Other	ergosterol		Gachotte D, et al. (1999) PMID:10535978
ERG27	YLR100W	classical genetics	classical genetics	null Allele: erg27-Δ	Other	cholesterol		Gachotte D, et al. (1999) PMID:10535978
ERG3	YLR056W	homozygous diploid, systematic mutation set	large-scale survey	null Allele: erg3-Δ	S288C	myo-inositol		Villa-García MJ, et al. (2011) PMID:21136082
ERG4	YGL012W	homozygous diploid, systematic mutation set	large-scale survey	null Allele: erg4-Δ	S288C	myo-inositol		Villa-García MJ, et al. (2011) PMID:21136082
ERG5	YMR015C	homozygous diploid, systematic mutation set	large-scale survey	null Allele: erg5-Δ	S288C	myo-inositol		Villa-García MJ, et al. (2011) PMID:21136082
ERG6	YML008C	homozygous diploid, systematic mutation set	large-scale survey	null Allele: erg6-Δ	S288C	myo-inositol		Villa-García MJ, et al. (2011) PMID:21136082
ERG7	YHR072W	classical genetics	classical genetics	null Allele: erg7-Δ	FL100	ergosterol		Karst F and Lacroute F (1977) PMID:200835
ERG8	YMR220W	classical genetics	classical genetics	null Allele: erg8-Δ	FL100	ergosterol		Karst F and Lacroute F (1977) PMID:200835
ERG9	YHR190W	classical genetics	classical genetics	conditional Allele: erg9-1	FL100	ergosterol		Karst F and Lacroute F (1977) PMID:200835
ERV14	YGL054C	homozygous diploid, systematic mutation set	large-scale survey	null Allele: erv14-Δ	S288C	myo-inositol		Villa-García MJ, et al. (2011) PMID:21136082
ESC2	YDR363W	homozygous diploid, systematic mutation set	large-scale survey	null Allele: esc2-Δ	S288C	myo-inositol		Villa-García MJ, et al. (2011) PMID:21136082
ESS1	YJR017C	classical genetics	classical genetics	conditional Allele: ess1-H164R H164R; PPIase, putative catalytic residue mutated	W303	inositol	Temperature: permissive temperature, 30 °C Details: auxotrophinc fof inositol; similar results with ess1-A144T	Krishnamurthy S, et al. (2009) PMID:19332564
ETR1	YBR026C	homozygous diploid, systematic mutation set	large-scale survey	null Allele: etr1-Δ	S288C	myo-inositol		Villa-García MJ, et al. (2011) PMID:21136082
FAB1	YFR019W	homozygous diploid, systematic mutation set	large-scale survey	null Allele: fab1-Δ	S288C	myo-inositol		Villa-García MJ, et al. (2011) PMID:21136082
FAR11	YNL127W	homozygous diploid, systematic mutation set	large-scale survey	null Allele: far11-Δ	S288C	myo-inositol		Villa-García MJ, et al. (2011) PMID:21136082
FAR3	YMR052W	homozygous diploid, systematic mutation set	large-scale survey	null Allele: far3-Δ	S288C	myo-inositol		Villa-García MJ, et al. (2011) PMID:21136082
FAR8	YMR029C	homozygous diploid, systematic mutation set	large-scale survey	null Allele: far8-Δ	S288C	myo-inositol		Villa-García MJ, et al. (2011) PMID:21136082
FAS1	YKL182W	classical genetics	classical genetics	null Allele: fas1-Δ	Other	fatty acid	Details: 0.03% palmitic acid supports growth	Schüller HJ, et al. (1992) PMID:1735446
FAS2	YPL231W	classical genetics	classical genetics	null Allele: fas2-Δ	Other	fatty acid	Details: 0.03% palmitic acid supports growth	Schüller HJ, et al. (1992) PMID:1735446
FBP26	YJL155C	homozygous diploid, systematic mutation set	large-scale survey	null Allele: fbp26-Δ	S288C	myo-inositol		Villa-García MJ, et al. (2011) PMID:21136082
FIG2	YCR089W	homozygous diploid, systematic mutation set	large-scale survey	null Allele: fig2-Δ	S288C	myo-inositol		Villa-García MJ, et al. (2011) PMID:21136082
FKS1	YLR342W	homozygous diploid, systematic mutation set	large-scale survey	null Allele: fks1-Δ	S288C	myo-inositol		Villa-García MJ, et al. (2011) PMID:21136082
FMS1	YMR020W	classical genetics	classical genetics	null Allele: fms1-Δ	S288C	0.1 mM beta-alanine		White WH, et al. (2001) PMID:11154694
FMS1	YMR020W	classical genetics	classical genetics	null Allele: fms1-Δ	S288C	0.1 mM pantothenic acid		White WH, et al. (2001) PMID:11154694
FOL1	YNL256W	classical genetics	classical genetics	null Allele: fol1-Δ	Other	folic acid		Iliades P, et al. (2004) PMID:15215118
FOL2	YGR267C	classical genetics	classical genetics	null Allele: fol2-Δ	W303	5-formyltetrahydrofolic acid	Details: cells shifted from folinic acid supplemented to non-supplemented media	Nardese V, et al. (1996) PMID:8573145
FOL3	YMR113W	classical genetics	classical genetics	null Allele: fol3-Δ	W303	5-formyltetrahydrofolic acid	Media: adenine	Cherest H, et al. (2000) PMID:10799479
FPS1	YLL043W	homozygous diploid, systematic mutation set	large-scale survey	null Allele: fps1-Δ	S288C	myo-inositol		Villa-García MJ, et al. (2011) PMID:21136082
FUB1	YCR076C	homozygous diploid, systematic mutation set	large-scale survey	null Allele: fub1-Δ	S288C	myo-inositol		Villa-García MJ, et al. (2011) PMID:21136082
FYV6	YNL133C	homozygous diploid, systematic mutation set	large-scale survey	null Allele: fyv6-Δ	S288C	myo-inositol		Villa-García MJ, et al. (2011) PMID:21136082
GAL83	YER027C	homozygous diploid, systematic mutation set	large-scale survey	null Allele: gal83-Δ	S288C	myo-inositol		Villa-García MJ, et al. (2011) PMID:21136082
GAS1	YMR307W	homozygous diploid, systematic mutation set	large-scale survey	null Allele: gas1-Δ	S288C	myo-inositol		Villa-García MJ, et al. (2011) PMID:21136082
GCN2	YDR283C	homozygous diploid, systematic mutation set	large-scale survey	null Allele: gcn2-Δ	S288C	myo-inositol		Villa-García MJ, et al. (2011) PMID:21136082
GCN3	YKR026C	homozygous diploid, systematic mutation set	large-scale survey	null Allele: gcn3-Δ	S288C	myo-inositol		Villa-García MJ, et al. (2011) PMID:21136082
GCN5	YGR252W	homozygous diploid, systematic mutation set	large-scale survey	null Allele: gcn5-Δ	S288C	myo-inositol		Villa-García MJ, et al. (2011) PMID:21136082
GET1	YGL020C	homozygous diploid, systematic mutation set	large-scale survey	null Allele: get1-Δ	S288C	myo-inositol		Villa-García MJ, et al. (2011) PMID:21136082
GET2	YER083C	homozygous diploid, systematic mutation set	large-scale survey	null Allele: get2-Δ	S288C	myo-inositol		Villa-García MJ, et al. (2011) PMID:21136082
GFA1	YKL104C	classical genetics	classical genetics	unspecified	X2180-1A	D-glucosamine		Whelan WL and Ballou CE (1975) PMID:1104590
GGA1	YDR358W	homozygous diploid, systematic mutation set	large-scale survey	null Allele: gga1-Δ	S288C	myo-inositol		Villa-García MJ, et al. (2011) PMID:21136082
GIT1	YCR098C	homozygous diploid, systematic mutation set	large-scale survey	null Allele: git1-Δ	S288C	myo-inositol		Villa-García MJ, et al. (2011) PMID:21136082
GLN1	YPR035W	classical genetics	classical genetics	unspecified	Sigma1278b	glutamine		Mitchell AP (1985) PMID:2865193
GLO3	YER122C	homozygous diploid, systematic mutation set	large-scale survey	null Allele: glo3-Δ	S288C	myo-inositol		Villa-García MJ, et al. (2011) PMID:21136082
GNT1	YOR320C	homozygous diploid, systematic mutation set	large-scale survey	null Allele: gnt1-Δ	S288C	myo-inositol		Villa-García MJ, et al. (2011) PMID:21136082
GPB1	YOR371C	homozygous diploid, systematic mutation set	large-scale survey	null Allele: gpb1-Δ	S288C	myo-inositol		Villa-García MJ, et al. (2011) PMID:21136082
GPB2	YAL056W	homozygous diploid, systematic mutation set	large-scale survey	null Allele: gpb2-Δ	S288C	myo-inositol		Villa-García MJ, et al. (2011) PMID:21136082
GPD1	YDL022W	homozygous diploid, systematic mutation set	large-scale survey	null Allele: gpd1-Δ	S288C	myo-inositol		Villa-García MJ, et al. (2011) PMID:21136082
GPD2	YOL059W	homozygous diploid, systematic mutation set	large-scale survey	null Allele: gpd2-Δ	S288C	myo-inositol		Villa-García MJ, et al. (2011) PMID:21136082
GPM2	YDL021W	homozygous diploid, systematic mutation set	large-scale survey	null Allele: gpm2-Δ	S288C	myo-inositol		Villa-García MJ, et al. (2011) PMID:21136082
GRE3	YHR104W	homozygous diploid, systematic mutation set	large-scale survey	null Allele: gre3-Δ	S288C	myo-inositol		Villa-García MJ, et al. (2011) PMID:21136082
GRX4	YER174C	homozygous diploid, systematic mutation set	large-scale survey	null Allele: grx4-Δ	S288C	myo-inositol		Villa-García MJ, et al. (2011) PMID:21136082
GRX5	YPL059W	classical genetics	classical genetics	null Allele: grx5-Δ	Other	glutamic acid		Rodríguez-Manzaneque MT, et al. (2002) PMID:11950925
GRX5	YPL059W	classical genetics	classical genetics	null Allele: grx5-Δ	Other	lysine		Rodríguez-Manzaneque MT, et al. (2002) PMID:11950925
GRX5	YPL059W	classical genetics	classical genetics	null Allele: grx5-Δ	Other	leucine		Rodríguez-Manzaneque MT, et al. (2002) PMID:11950925
GRX6	YDL010W	homozygous diploid, systematic mutation set	large-scale survey	null Allele: grx6-Δ	S288C	myo-inositol		Villa-García MJ, et al. (2011) PMID:21136082
GSH1	YJL101C	classical genetics	classical genetics	null Allele: gsh1-Δ	Other	glutathione	Treatment: non-stress conditions, SD minimal media Details: growth restored by adding DTT, BME, cysteine, or homocysteine	Grant CM, et al. (1996) PMID:8662189
GTS1	YGL181W	homozygous diploid, systematic mutation set	large-scale survey	null Allele: gts1-Δ	S288C	myo-inositol		Villa-García MJ, et al. (2011) PMID:21136082
GUA1	YMR217W	classical genetics	classical genetics	null Allele: gua1-Δ	Other	guanine		Dujardin G, et al. (1994) PMID:8112582
GYP1	YOR070C	homozygous diploid, systematic mutation set	large-scale survey	null Allele: gyp1-Δ	S288C	myo-inositol		Villa-García MJ, et al. (2011) PMID:21136082
HAC1	YFL031W	classical genetics	classical genetics	unspecified	Other	myo-inositol		Nikawa J (1994) PMID:7959019
HAC1	YFL031W	classical genetics	classical genetics	null Allele: hac1-Δ	S288C	inositol	Temperature: elevated temperature, 37 °C	Fernández-Murray JP, et al. (2009) PMID:19841481
HCR1	YLR192C	homozygous diploid, systematic mutation set	large-scale survey	null Allele: hcr1-Δ	S288C	myo-inositol		Villa-García MJ, et al. (2011) PMID:21136082
HDA3	YPR179C	homozygous diploid, systematic mutation set	large-scale survey	null Allele: hda3-Δ	S288C	myo-inositol		Villa-García MJ, et al. (2011) PMID:21136082
HEL2	YDR266C	homozygous diploid, systematic mutation set	large-scale survey	null Allele: hel2-Δ	S288C	myo-inositol		Villa-García MJ, et al. (2011) PMID:21136082
HEM1	YDR232W	classical genetics	classical genetics	null Allele: hem1-Δ	Other	cysteine		Maclean KN, et al. (2000) PMID:11051561
HEM1	YDR232W	classical genetics	classical genetics	unspecified Allele: hem1-3	X2180-1A	heme		Gollub EG, et al. (1977) PMID:323256
HEM12	YDR047W	classical genetics	classical genetics	null Allele: hem12-Δ	Other	heme		Núñez L, et al. (2004) PMID:15257413
HEM2	YGL040C	classical genetics	classical genetics	null Allele: hem2-Δ	W303	cysteine		Maclean KN, et al. (2000) PMID:11051561
HEM2	YGL040C	classical genetics	classical genetics	unspecified Allele: hem2-2	X2180-1A	heme		Gollub EG, et al. (1977) PMID:323256
HEM3	YDL205C	classical genetics	classical genetics	null Allele: hem3-Δ	Other	heme		Keng T, et al. (1992) PMID:1508149
HEM4	YOR278W	classical genetics	classical genetics	null Allele: hem4-Δ	Other	heme		Tan FC, et al. (2008) PMID:18042043
HFI1	YPL254W	classical genetics	classical genetics	null Allele: hfi1-Δ	Other	myo-inositol		Horiuchi J, et al. (1997) PMID:9154821
HIS1	YER055C	classical genetics	classical genetics	unspecified	Other	histidine		Korch CT (1973) PMID:17248619
HIS2	YFR025C	classical genetics	classical genetics	unspecified	Other	histidine		Gorman JA and Gorman J (1971) PMID:4329443
HIS3	YOR202W	classical genetics	classical genetics	null Allele: his3-Δ	Other	histidine		Scherer S and Davis RW (1979) PMID:388424
HIS4	YCL030C	classical genetics	classical genetics	unspecified Allele: his4-912-Δ	S288C	histidine		Hirschman JE, et al. (1988) PMID:2850465
HIS5	YIL116W	classical genetics	classical genetics	unspecified	Other	histidine		Harashima S, et al. (1981) PMID:7044894
HIS6	YIL020C	classical genetics	classical genetics	unspecified	Other	histidine		Fani R, et al. (1997) PMID:9332345
HIS7	YBR248C	classical genetics	classical genetics	null Allele: his7-Δ	Other	histidine		Kuenzler M, et al. (1993) PMID:8366040
HMO1	YDR174W	homozygous diploid, systematic mutation set	large-scale survey	null Allele: hmo1-Δ	S288C	myo-inositol		Villa-García MJ, et al. (2011) PMID:21136082
HOC1	YJR075W	homozygous diploid, systematic mutation set	large-scale survey	null Allele: hoc1-Δ	S288C	myo-inositol		Villa-García MJ, et al. (2011) PMID:21136082
HOG1	YLR113W	homozygous diploid, systematic mutation set	large-scale survey	null Allele: hog1-Δ	S288C	myo-inositol		Villa-García MJ, et al. (2011) PMID:21136082
HOL1	YNR055C	classical genetics	classical genetics	null Allele: hol1-Δ	Other	L-histidinol		Gaber RF, et al. (1990) PMID:2405251
HOM2	YDR158W	classical genetics	classical genetics	unspecified	Other	methionine		Robichon-Szulmajster H, et al. (1966) PMID:4380684
HOM2	YDR158W	classical genetics	classical genetics	unspecified	Other	homoserine		Robichon-Szulmajster H, et al. (1966) PMID:4380684
HOM2	YDR158W	classical genetics	classical genetics	unspecified	Other	threonine		Robichon-Szulmajster H, et al. (1966) PMID:4380684
HOM3	YER052C	classical genetics	classical genetics	unspecified	Other	homoserine		Delgado MA, et al. (1982) PMID:6821505
HOM3	YER052C	classical genetics	classical genetics	unspecified	Other	methionine		Robichon-Szulmajster H, et al. (1966) PMID:4380684
HOM3	YER052C	classical genetics	classical genetics	unspecified	Other	threonine		Robichon-Szulmajster H, et al. (1966) PMID:4380684
HOM6	YJR139C	classical genetics	classical genetics	unspecified	Other	methionine		Robichon-Szulmajster H, et al. (1966) PMID:4380684
HOM6	YJR139C	classical genetics	classical genetics	unspecified	Other	homoserine		Robichon-Szulmajster H, et al. (1966) PMID:4380684
HOM6	YJR139C	classical genetics	classical genetics	unspecified	Other	threonine		Robichon-Szulmajster H, et al. (1966) PMID:4380684
HOP1	YIL072W	homozygous diploid, systematic mutation set	large-scale survey	null Allele: hop1-Δ	S288C	myo-inositol		Villa-García MJ, et al. (2011) PMID:21136082
HPR1	YDR138W	classical genetics	classical genetics	null Allele: hpr1-Δ	D273-10B	myo-inositol	Details: leaky	Betz JL, et al. (2002) PMID:12395202
HPT1	YDR399W	homozygous diploid, systematic mutation set	large-scale survey	null Allele: hpt1-Δ	S288C	myo-inositol		Villa-García MJ, et al. (2011) PMID:21136082
HSL7	YBR133C	homozygous diploid, systematic mutation set	large-scale survey	null Allele: hsl7-Δ	S288C	myo-inositol		Villa-García MJ, et al. (2011) PMID:21136082
HSM3	YBR272C	homozygous diploid, systematic mutation set	large-scale survey	null Allele: hsm3-Δ	S288C	myo-inositol		Villa-García MJ, et al. (2011) PMID:21136082
HSP30	YCR021C	homozygous diploid, systematic mutation set	large-scale survey	null Allele: hsp30-Δ	S288C	myo-inositol		Villa-García MJ, et al. (2011) PMID:21136082
HST1	YOL068C	homozygous diploid, systematic mutation set	large-scale survey	null Allele: hst1-Δ	S288C	myo-inositol		Villa-García MJ, et al. (2011) PMID:21136082
HSV2	YGR223C	homozygous diploid, systematic mutation set	large-scale survey	null Allele: hsv2-Δ	S288C	myo-inositol		Villa-García MJ, et al. (2011) PMID:21136082
HUR1	YGL168W	homozygous diploid, systematic mutation set	large-scale survey	null Allele: hur1-Δ	S288C	myo-inositol		Villa-García MJ, et al. (2011) PMID:21136082
HXT8	YJL214W	homozygous diploid, systematic mutation set	large-scale survey	null Allele: hxt8-Δ	S288C	myo-inositol		Villa-García MJ, et al. (2011) PMID:21136082
IBA57	YJR122W	classical genetics	classical genetics	null Allele: iba57-Δ	S288C	glutamic acid		Gelling C, et al. (2008) PMID:18086897
IBA57	YJR122W	classical genetics	classical genetics	null Allele: iba57-Δ	S288C	lysine		Gelling C, et al. (2008) PMID:18086897
IDP1	YDL066W	homozygous diploid, systematic mutation set	large-scale survey	null Allele: idp1-Δ	S288C	myo-inositol		Villa-García MJ, et al. (2011) PMID:21136082
IES1	YFL013C	homozygous diploid, systematic mutation set	large-scale survey	null Allele: ies1-Δ	S288C	myo-inositol		Villa-García MJ, et al. (2011) PMID:21136082
IES2	YNL215W	homozygous diploid, systematic mutation set	large-scale survey	null Allele: ies2-Δ	S288C	myo-inositol		Villa-García MJ, et al. (2011) PMID:21136082
IES4	YOR189W	homozygous diploid, systematic mutation set	large-scale survey	null Allele: ies4-Δ	S288C	myo-inositol		Villa-García MJ, et al. (2011) PMID:21136082
IES5	YER092W	homozygous diploid, systematic mutation set	large-scale survey	null Allele: ies5-Δ	S288C	myo-inositol		Villa-García MJ, et al. (2011) PMID:21136082
IES6	YEL044W	classical genetics	classical genetics	null Allele: ies6-Δ	S288C	inositol	Temperature: elevated temperature, 37 °C	Fernández-Murray JP, et al. (2009) PMID:19841481
ILV1	YER086W	classical genetics	classical genetics	unspecified	Other	isoleucine	Details: ilv1 mutants are isoleucine but not valine auxotrophs	KAKAR SN and WAGNER RP (1964) PMID:14124940
ILV2	YMR108W	classical genetics	classical genetics	reduction of function	Other	valine, isoleucine		KAKAR SN and WAGNER RP (1964) PMID:14124940
ILV2	YMR108W	classical genetics	classical genetics	reduction of function Allele: ilv2-E139A	Other	isoleucine		Espinosa-Cantú A, et al. (2018) PMID:29127264
ILV2	YMR108W	classical genetics	classical genetics	reduction of function Allele: ilv2-E139A	Other	valine		Espinosa-Cantú A, et al. (2018) PMID:29127264
ILV3	YJR016C	classical genetics	classical genetics	null Allele: ilv3-Δ	Other	valine, isoleucine		KAKAR SN and WAGNER RP (1964) PMID:14124940
ILV5	YLR355C	classical genetics	classical genetics	reduction of function	Other	valine, isoleucine		KAKAR SN and WAGNER RP (1964) PMID:14124940
IML3	YBR107C	homozygous diploid, systematic mutation set	large-scale survey	null Allele: iml3-Δ	S288C	myo-inositol		Villa-García MJ, et al. (2011) PMID:21136082
INO1	YJL153C	classical genetics	classical genetics	unspecified	Other	inositol		Culbertson MR and Henry SA (1975) PMID:1093935
INO2	YDR123C	classical genetics	classical genetics	unspecified	Other	myo-inositol		Donahue TF and Henry SA (1981) PMID:17249096
INO4	YOL108C	classical genetics	classical genetics	unspecified	Other	myo-inositol		Loewy BS and Henry SA (1984) PMID:6392853
INO80	YGL150C	classical genetics	classical genetics	null Allele: ino80-Δ	Other	inositol		Ebbert R, et al. (1999) PMID:10361278
INO80	YGL150C	classical genetics	classical genetics	null Allele: ino80-Δ	S288C	myo-inositol		Ford J, et al. (2007) PMID:17681272
IRC25	YLR021W	homozygous diploid, systematic mutation set	large-scale survey	null Allele: irc25-Δ	S288C	myo-inositol		Villa-García MJ, et al. (2011) PMID:21136082
IRC4	YDR540C	homozygous diploid, systematic mutation set	large-scale survey	null Allele: irc4-Δ	S288C	myo-inositol		Villa-García MJ, et al. (2011) PMID:21136082
IRE1	YHR079C	classical genetics	classical genetics	null Allele: ire1-Δ	S288C	myo-inositol		Chang HJ, et al. (2004) PMID:15371354
IRE1	YHR079C	classical genetics	classical genetics	null Allele: ire1-Δ	S288C	inositol	Temperature: elevated temperature, 37 °C	Fernández-Murray JP, et al. (2009) PMID:19841481
ISA1	YLL027W	classical genetics	classical genetics	null Allele: isa1-Δ	S288C	lysine		Jensen LT and Culotta VC (2000) PMID:10805735
ISA1	YLL027W	classical genetics	classical genetics	null Allele: isa1-Δ	S288C	glutamate(1-)		Jensen LT and Culotta VC (2000) PMID:10805735
ISA2	YPR067W	classical genetics	classical genetics	null Allele: isa2-Δ	S288C	lysine		Jensen LT and Culotta VC (2000) PMID:10805735
ISA2	YPR067W	classical genetics	classical genetics	null Allele: isa2-Δ	S288C	glutamate(1-)		Jensen LT and Culotta VC (2000) PMID:10805735
IXR1	YKL032C	homozygous diploid, systematic mutation set	large-scale survey	null Allele: ixr1-Δ	S288C	myo-inositol		Villa-García MJ, et al. (2011) PMID:21136082
KCS1	YDR017C	homozygous diploid, systematic mutation set	large-scale survey	null Allele: kcs1-Δ	S288C	myo-inositol		Villa-García MJ, et al. (2011) PMID:21136082
KEX1	YGL203C	homozygous diploid, systematic mutation set	large-scale survey	null Allele: kex1-Δ	S288C	myo-inositol		Villa-García MJ, et al. (2011) PMID:21136082
KNS1	YLL019C	homozygous diploid, systematic mutation set	large-scale survey	null Allele: kns1-Δ	S288C	myo-inositol		Villa-García MJ, et al. (2011) PMID:21136082
KRE1	YNL322C	homozygous diploid, systematic mutation set	large-scale survey	null Allele: kre1-Δ	S288C	myo-inositol		Villa-García MJ, et al. (2011) PMID:21136082
LCB1	YMR296C	classical genetics	classical genetics	reduction of function	W303	sphingoid	Details: long chain base auxotrophy results in increased density; auxotrophic requirement satisified by the addition of DL-3-ketosphinganine (3-KDS), DL-sphinganine (DHS) or phytosphingosine	Pinto WJ, et al. (1992) PMID:1556075
LCB2	YDR062W	classical genetics	classical genetics	reduction of function	W303	sphingoid	Details: long chain base auxotrophy results in increased density; auxotrophic requirement satisified by the addition of DL-3-ketosphinganine (3-KDS), DL-sphinganine (DHS) or phytosphingosine	Pinto WJ, et al. (1992) PMID:1556075
LCB3	YJL134W	homozygous diploid, systematic mutation set	large-scale survey	null Allele: lcb3-Δ	S288C	myo-inositol		Villa-García MJ, et al. (2011) PMID:21136082
LDB19	YOR322C	homozygous diploid, systematic mutation set	large-scale survey	null Allele: ldb19-Δ	S288C	myo-inositol		Villa-García MJ, et al. (2011) PMID:21136082
LEM3	YNL323W	homozygous diploid, systematic mutation set	large-scale survey	null Allele: lem3-Δ	S288C	myo-inositol		Villa-García MJ, et al. (2011) PMID:21136082
LEM3	YNL323W	classical genetics	classical genetics	null Allele: lem3-Δ	S288C	tryptophan		Hachiro T, et al. (2013) PMID:23250744
LEO1	YOR123C	homozygous diploid, systematic mutation set	large-scale survey	null Allele: leo1-Δ	S288C	myo-inositol		Villa-García MJ, et al. (2011) PMID:21136082
LEU1	YGL009C	classical genetics	classical genetics	unspecified	Other	leucine		Hawthorne DC and Mortimer RK (1960) PMID:17247984
LEU2	YCL018W	classical genetics	classical genetics	unspecified	Other	leucine		Toh-e A, et al. (1980) PMID:6243628
LEU3	YLR451W	classical genetics	classical genetics	null Allele: leu3-Δ	S288C	leucine	Details: leaky	Brisco PR, et al. (1987) PMID:3549446
LEU4	YNL104C	classical genetics	classical genetics	null Allele: leu4-Δ	S288C	leucine	Media: grown on non-fermentable carbon source, glycerol or ethanol or lactate	Casalone E, et al. (2000) PMID:10790691
LGE1	YPL055C	homozygous diploid, systematic mutation set	large-scale survey	null Allele: lge1-Δ	S288C	myo-inositol		Villa-García MJ, et al. (2011) PMID:21136082
LOA1	YPR139C	homozygous diploid, systematic mutation set	large-scale survey	null Allele: loa1-Δ	S288C	myo-inositol		Villa-García MJ, et al. (2011) PMID:21136082
LRS4	YDR439W	homozygous diploid, systematic mutation set	large-scale survey	null Allele: lrs4-Δ	S288C	myo-inositol		Villa-García MJ, et al. (2011) PMID:21136082
LST4	YKL176C	homozygous diploid, systematic mutation set	large-scale survey	null Allele: lst4-Δ	S288C	myo-inositol		Villa-García MJ, et al. (2011) PMID:21136082
LST7	YGR057C	homozygous diploid, systematic mutation set	large-scale survey	null Allele: lst7-Δ	S288C	myo-inositol		Villa-García MJ, et al. (2011) PMID:21136082
LTE1	YAL024C	homozygous diploid, systematic mutation set	large-scale survey	null Allele: lte1-Δ	S288C	myo-inositol		Villa-García MJ, et al. (2011) PMID:21136082
LYS1	YIR034C	classical genetics	classical genetics	unspecified	Other	lysine		Hawthorne DC and Mortimer RK (1960) PMID:17247984
LYS2	YBR115C	classical genetics	classical genetics	reduction of function Allele: lys2-173 Ty element insertion	Other	lysine		Simchen G, et al. (1984) PMID:6326126
LYS21	YDL131W	classical genetics	classical genetics	null Allele: lys21-Δ	Other	lysine	Details: auxotrophy is only observed during respiratory growth	Quezada H, et al. (2008) PMID:18524920
LYS5	YGL154C	classical genetics	classical genetics	unspecified	Other	lysine		Sinha AK and Bhattacharjee JK (1970) PMID:4998031
MCK1	YNL307C	homozygous diploid, systematic mutation set	large-scale survey	null Allele: mck1-Δ	S288C	myo-inositol		Villa-García MJ, et al. (2011) PMID:21136082
MDM34	YGL219C	homozygous diploid, systematic mutation set	large-scale survey	null Allele: mdm34-Δ	S288C	myo-inositol		Villa-García MJ, et al. (2011) PMID:21136082
MDM35	YKL053C-A	homozygous diploid, systematic mutation set	large-scale survey	null Allele: mdm35-Δ	S288C	myo-inositol		Villa-García MJ, et al. (2011) PMID:21136082
MDY2	YOL111C	homozygous diploid, systematic mutation set	large-scale survey	null Allele: mdy2-Δ	S288C	myo-inositol		Villa-García MJ, et al. (2011) PMID:21136082
MEH1	YKR007W	homozygous diploid, systematic mutation set	large-scale survey	null Allele: meh1-Δ	S288C	myo-inositol		Villa-García MJ, et al. (2011) PMID:21136082
MES1	YGR264C	classical genetics	classical genetics	conditional	Other	methionine	Temperature: permissive temperature, 23 °C	McLaughlin CS and Hartwell LH (1969) PMID:5377463
MET1	YKR069W	classical genetics	classical genetics	null Allele: met1-Δ	Other	methionine		Masselot M and De Robichon-Szulmajster H (1975) PMID:1101032
MET10	YFR030W	classical genetics	classical genetics	null Allele: met10-Δ	Other	methionine		Masselot M and De Robichon-Szulmajster H (1975) PMID:1101032
MET13	YGL125W	classical genetics	classical genetics	null Allele: met13-Δ	Other	methionine		Masselot M and De Robichon-Szulmajster H (1975) PMID:1101032
MET14	YKL001C	classical genetics	classical genetics	null Allele: met14-Δ	Other	methionine		Masselot M and De Robichon-Szulmajster H (1975) PMID:1101032
MET16	YPR167C	homozygous diploid, systematic mutation set	large-scale survey	null Allele: met16-Δ	S288C	myo-inositol		Villa-García MJ, et al. (2011) PMID:21136082
MET16	YPR167C	classical genetics	classical genetics	unspecified	Other	methionine		Masselot M and De Robichon-Szulmajster H (1975) PMID:1101032
MET17	YLR303W	classical genetics	classical genetics	null Allele: met17-Δ	Other	methionine	Details: methionine auxutrophy is alleviated in the presence of mercury compounds	Singh A and Sherman F (1974) PMID:4364332
MET18	YIL128W	classical genetics	classical genetics	null Allele: met18-Δ	Other	methionine		Masselot M and De Robichon-Szulmajster H (1975) PMID:1101032
MET2	YNL277W	classical genetics	classical genetics	null Allele: met2-Δ	Other	methionine	Details: methionine auxutrophy is alleviated in the presence of mercury compounds	Singh A and Sherman F (1974) PMID:4364332
MET22	YOL064C	classical genetics	classical genetics	null Allele: met22-Δ	Other	methionine		Masselot M and De Robichon-Szulmajster H (1975) PMID:1101032
MET28	YIR017C	classical genetics	classical genetics	null Allele: met28-Δ	W303	methionine		Cherest H, et al. (1997) PMID:9055073
MET3	YJR010W	classical genetics	classical genetics	null Allele: met3-Δ	Other	methionine		Masselot M and De Robichon-Szulmajster H (1975) PMID:1101032
MET4	YNL103W	classical genetics	classical genetics	null Allele: met4-Δ	Other	methionine		Masselot M and De Robichon-Szulmajster H (1975) PMID:1101032
MET5	YJR137C	classical genetics	classical genetics	null Allele: met5-Δ	Other	methionine		Masselot M and De Robichon-Szulmajster H (1975) PMID:1101032
MET6	YER091C	classical genetics	classical genetics	null Allele: met6-Δ	Other	methionine		Masselot M and De Robichon-Szulmajster H (1975) PMID:1101032
MET7	YOR241W	classical genetics	classical genetics	null Allele: met7-Δ	Other	methionine		Masselot M and De Robichon-Szulmajster H (1975) PMID:1101032
MET8	YBR213W	classical genetics	classical genetics	null Allele: met8-Δ	Other	methionine		Masselot M and De Robichon-Szulmajster H (1975) PMID:1101032
MID2	YLR332W	homozygous diploid, systematic mutation set	large-scale survey	null Allele: mid2-Δ	S288C	myo-inositol		Villa-García MJ, et al. (2011) PMID:21136082
MKK2	YPL140C	homozygous diploid, systematic mutation set	large-scale survey	null Allele: mkk2-Δ	S288C	myo-inositol		Villa-García MJ, et al. (2011) PMID:21136082
MMF1	YIL051C	classical genetics	classical genetics	null Allele: mmf1-Δ	W303	isoleucine		Kim JM, et al. (2001) PMID:11442631
MMS22	YLR320W	homozygous diploid, systematic mutation set	large-scale survey	null Allele: mms22-Δ	S288C	myo-inositol		Villa-García MJ, et al. (2011) PMID:21136082
MNN2	YBR015C	homozygous diploid, systematic mutation set	large-scale survey	null Allele: mnn2-Δ	S288C	myo-inositol		Villa-García MJ, et al. (2011) PMID:21136082
MNR2	YKL064W	homozygous diploid, systematic mutation set	large-scale survey	null Allele: mnr2-Δ	S288C	myo-inositol		Villa-García MJ, et al. (2011) PMID:21136082
MPC1	YGL080W	classical genetics	classical genetics	null Allele: mpc1-Δ	S288C	valine, leucine	Details: growth on minimal medium requires supplementation with leucine and valine	Herzig S, et al. (2012) PMID:22628554
MPC2	YHR162W	homozygous diploid, systematic mutation set	large-scale survey	null Allele: mpc2-Δ	S288C	myo-inositol		Villa-García MJ, et al. (2011) PMID:21136082
MPC2	YHR162W	classical genetics	classical genetics	null Allele: mpc2-Δ	W303	leucine	Details: very slow growth on minimal medium in the absence of leucine	Bricker DK, et al. (2012) PMID:22628558
MSB2	YGR014W	homozygous diploid, systematic mutation set	large-scale survey	null Allele: msb2-Δ	S288C	myo-inositol		Villa-García MJ, et al. (2011) PMID:21136082
MSH2	YOL090W	homozygous diploid, systematic mutation set	large-scale survey	null Allele: msh2-Δ	S288C	myo-inositol		Villa-García MJ, et al. (2011) PMID:21136082
MSN1	YOL116W	homozygous diploid, systematic mutation set	large-scale survey	null Allele: msn1-Δ	S288C	myo-inositol		Villa-García MJ, et al. (2011) PMID:21136082
MSN5	YDR335W	homozygous diploid, systematic mutation set	large-scale survey	null Allele: msn5-Δ	S288C	myo-inositol		Villa-García MJ, et al. (2011) PMID:21136082
MTD1	YKR080W	classical genetics	classical genetics	null Allele: mtd1-Δ	Other	adenine		West MG, et al. (1993) PMID:8416923
MTH1	YDR277C	homozygous diploid, systematic mutation set	large-scale survey	null Allele: mth1-Δ	S288C	myo-inositol		Villa-García MJ, et al. (2011) PMID:21136082
MXR2	YCL033C	homozygous diploid, systematic mutation set	large-scale survey	null Allele: mxr2-Δ	S288C	myo-inositol		Villa-García MJ, et al. (2011) PMID:21136082
NAB6	YML117W	homozygous diploid, systematic mutation set	large-scale survey	null Allele: nab6-Δ	S288C	myo-inositol		Villa-García MJ, et al. (2011) PMID:21136082
NAT1	YDL040C	homozygous diploid, systematic mutation set	large-scale survey	null Allele: nat1-Δ	S288C	myo-inositol		Villa-García MJ, et al. (2011) PMID:21136082
NBP2	YDR162C	homozygous diploid, systematic mutation set	large-scale survey	null Allele: nbp2-Δ	S288C	myo-inositol		Villa-García MJ, et al. (2011) PMID:21136082
NCS2	YNL119W	homozygous diploid, systematic mutation set	large-scale survey	null Allele: ncs2-Δ	S288C	myo-inositol		Villa-García MJ, et al. (2011) PMID:21136082
NCS6	YGL211W	homozygous diploid, systematic mutation set	large-scale survey	null Allele: ncs6-Δ	S288C	myo-inositol		Villa-García MJ, et al. (2011) PMID:21136082
NEW1	YPL226W	homozygous diploid, systematic mutation set	large-scale survey	null Allele: new1-Δ	S288C	myo-inositol		Villa-García MJ, et al. (2011) PMID:21136082
NGG1	YDR176W	homozygous diploid, systematic mutation set	large-scale survey	null Allele: ngg1-Δ	S288C	myo-inositol		Villa-García MJ, et al. (2011) PMID:21136082
NHP10	YDL002C	homozygous diploid, systematic mutation set	large-scale survey	null Allele: nhp10-Δ	S288C	myo-inositol		Villa-García MJ, et al. (2011) PMID:21136082
NIP100	YPL174C	homozygous diploid, systematic mutation set	large-scale survey	null Allele: nip100-Δ	S288C	myo-inositol		Villa-García MJ, et al. (2011) PMID:21136082
NKP2	YLR315W	homozygous diploid, systematic mutation set	large-scale survey	null Allele: nkp2-Δ	S288C	myo-inositol		Villa-García MJ, et al. (2011) PMID:21136082
NMT1	YLR195C	classical genetics	classical genetics	conditional Allele: nmt1-181 G451D; Km for myristoyl-CoA increased 10-fold and catalytic activity reduced 200-fold at 37 deg C	X2180-1A	0.03% tetradecanoic acid	Temperature: elevated temperature, 37 °C Details: unable to grow at elevated temperature unless supplemented with a saturated fatty acid with a chain length of 12 to 14 carbon atoms	Meyer KH and Schweizer E (1974) PMID:4590462
NMT1	YLR195C	classical genetics	classical genetics	conditional Allele: nmt1-181 G451D; Km for myristoyl-CoA increased 10-fold and catalytic activity reduced 200-fold at 37 deg C	Other	500 μM tetradecanoate	Temperature: elevated temperature, 37 °C Details: addition of myristate but not palmitate to synthetic or YPD media rescues the growth arrest at elevated temperature	Johnson DR, et al. (1993) PMID:8416952
NPL3	YDR432W	homozygous diploid, systematic mutation set	large-scale survey	null Allele: npl3-Δ	S288C	myo-inositol		Villa-García MJ, et al. (2011) PMID:21136082
NRG1	YDR043C	homozygous diploid, systematic mutation set	large-scale survey	null Allele: nrg1-Δ	S288C	myo-inositol		Villa-García MJ, et al. (2011) PMID:21136082
NUC1	YJL208C	homozygous diploid, systematic mutation set	large-scale survey	null Allele: nuc1-Δ	S288C	myo-inositol		Villa-García MJ, et al. (2011) PMID:21136082
NUP188	YML103C	homozygous diploid, systematic mutation set	large-scale survey	null Allele: nup188-Δ	S288C	myo-inositol		Villa-García MJ, et al. (2011) PMID:21136082
OAC1	YKL120W	classical genetics	classical genetics	null Allele: oac1-Δ	S288C	leucine	Details: leaky	Marobbio CM, et al. (2008) PMID:18682385
OAF1	YAL051W	homozygous diploid, systematic mutation set	large-scale survey	null Allele: oaf1-Δ	S288C	myo-inositol		Villa-García MJ, et al. (2011) PMID:21136082
OLE1	YGL055W	classical genetics	classical genetics	reduction of function	S288C	oleic acid		Henry SA (1973) PMID:4127627
OPT1	YJL212C	homozygous diploid, systematic mutation set	large-scale survey	null Allele: opt1-Δ	S288C	myo-inositol		Villa-García MJ, et al. (2011) PMID:21136082
OYE2	YHR179W	homozygous diploid, systematic mutation set	large-scale survey	null Allele: oye2-Δ	S288C	myo-inositol		Villa-García MJ, et al. (2011) PMID:21136082
PAA1	YDR071C	homozygous diploid, systematic mutation set	large-scale survey	null Allele: paa1-Δ	S288C	myo-inositol		Villa-García MJ, et al. (2011) PMID:21136082
PAF1	YBR279W	classical genetics	classical genetics	null Allele: paf1-Δ	D273-10B	myo-inositol	Details: leaky	Betz JL, et al. (2002) PMID:12395202
PAH1	YMR165C	classical genetics	classical genetics	overexpression Allele: pah1-7P seven Ser/Thr-Pro phosphoyrlation sites were mutated to alanines	W303	myo-inositol		O'Hara L, et al. (2006) PMID:16968695
PAL1	YDR348C	homozygous diploid, systematic mutation set	large-scale survey	null Allele: pal1-Δ	S288C	myo-inositol		Villa-García MJ, et al. (2011) PMID:21136082
PAN6	YIL145C	classical genetics	classical genetics	null Allele: pan6-Δ	Other	pantothenate		Olzhausen J, et al. (2009) PMID:19266201
PAR32	YDL173W	homozygous diploid, systematic mutation set	large-scale survey	null Allele: par32-Δ	S288C	myo-inositol		Villa-García MJ, et al. (2011) PMID:21136082
PBA1	YLR199C	homozygous diploid, systematic mutation set	large-scale survey	null Allele: pba1-Δ	S288C	myo-inositol		Villa-García MJ, et al. (2011) PMID:21136082
PBS2	YJL128C	homozygous diploid, systematic mutation set	large-scale survey	null Allele: pbs2-Δ	S288C	myo-inositol		Villa-García MJ, et al. (2011) PMID:21136082
PCL6	YER059W	homozygous diploid, systematic mutation set	large-scale survey	null Allele: pcl6-Δ	S288C	myo-inositol		Villa-García MJ, et al. (2011) PMID:21136082
PDB1	YBR221C	homozygous diploid, systematic mutation set	large-scale survey	null Allele: pdb1-Δ	S288C	myo-inositol		Villa-García MJ, et al. (2011) PMID:21136082
PDC5	YLR134W	homozygous diploid, systematic mutation set	large-scale survey	null Allele: pdc5-Δ	S288C	myo-inositol		Villa-García MJ, et al. (2011) PMID:21136082
PEA2	YER149C	homozygous diploid, systematic mutation set	large-scale survey	null Allele: pea2-Δ	S288C	myo-inositol		Villa-García MJ, et al. (2011) PMID:21136082
PET20	YPL159C	homozygous diploid, systematic mutation set	large-scale survey	null Allele: pet20-Δ	S288C	myo-inositol		Villa-García MJ, et al. (2011) PMID:21136082
PET8	YNL003C	classical genetics	classical genetics	null Allele: pet8-Δ	S288C	biotin		Marobbio CM, et al. (2003) PMID:14609944
PEX30	YLR324W	homozygous diploid, systematic mutation set	large-scale survey	null Allele: pex30-Δ	S288C	myo-inositol		Villa-García MJ, et al. (2011) PMID:21136082
PGD1	YGL025C	homozygous diploid, systematic mutation set	large-scale survey	null Allele: pgd1-Δ	S288C	myo-inositol		Villa-García MJ, et al. (2011) PMID:21136082
PHO2	YDL106C	classical genetics	classical genetics	null Allele: pho2-Δ	Other	adenine		Arndt KT, et al. (1987) PMID:3303332
PHO86	YJL117W	homozygous diploid, systematic mutation set	large-scale survey	null Allele: pho86-Δ	S288C	myo-inositol		Villa-García MJ, et al. (2011) PMID:21136082
PIK1	YNL267W	classical genetics	classical genetics	conditional Allele: pik1-101 S1045F; catalytic domain	Other	myo-inositol	Temperature: permissive temperature	Walch-Solimena C and Novick P (1999) PMID:10587649
PKR1	YMR123W	homozygous diploid, systematic mutation set	large-scale survey	null Allele: pkr1-Δ	S288C	myo-inositol		Villa-García MJ, et al. (2011) PMID:21136082
PLC1	YPL268W	classical genetics	classical genetics	null Allele: plc1-Δ	Other	ornithine		Odom AR, et al. (2000) PMID:10720331
PMI40	YER003C	classical genetics	classical genetics	null Allele: pmi40-Δ	SEY6210	D-mannose		Smith DJ, et al. (1992) PMID:1377774
PML1	YLR016C	homozygous diploid, systematic mutation set	large-scale survey	null Allele: pml1-Δ	S288C	myo-inositol		Villa-García MJ, et al. (2011) PMID:21136082
PMP3	YDR276C	homozygous diploid, systematic mutation set	large-scale survey	null Allele: pmp3-Δ	S288C	myo-inositol		Villa-García MJ, et al. (2011) PMID:21136082
PMR1	YGL167C	classical genetics	classical genetics	null Allele: pmr1-Δ	Other	inositol		Dürr G, et al. (1998) PMID:9571246
PMR1	YGL167C	homozygous diploid, systematic mutation set	large-scale survey	null Allele: pmr1-Δ	S288C	myo-inositol		Villa-García MJ, et al. (2011) PMID:21136082
PMT1	YDL095W	homozygous diploid, systematic mutation set	large-scale survey	null Allele: pmt1-Δ	S288C	myo-inositol		Villa-García MJ, et al. (2011) PMID:21136082
PMT2	YAL023C	homozygous diploid, systematic mutation set	large-scale survey	null Allele: pmt2-Δ	S288C	myo-inositol		Villa-García MJ, et al. (2011) PMID:21136082
POC4	YPL144W	homozygous diploid, systematic mutation set	large-scale survey	null Allele: poc4-Δ	S288C	myo-inositol		Villa-García MJ, et al. (2011) PMID:21136082
PRE9	YGR135W	homozygous diploid, systematic mutation set	large-scale survey	null Allele: pre9-Δ	S288C	myo-inositol		Villa-García MJ, et al. (2011) PMID:21136082
PRO1	YDR300C	homozygous diploid, systematic mutation set	large-scale survey	null Allele: pro1-Δ	S288C	myo-inositol		Villa-García MJ, et al. (2011) PMID:21136082
PRO3	YER023W	classical genetics	classical genetics	unspecified	Other	proline		Tomenchok DM and Brandriss MC (1987) PMID:2824433
PSG1	YKL077W	homozygous diploid, systematic mutation set	large-scale survey	null Allele: psg1-Δ	S288C	myo-inositol		Villa-García MJ, et al. (2011) PMID:21136082
PTC1	YDL006W	homozygous diploid, systematic mutation set	large-scale survey	null Allele: ptc1-Δ	S288C	myo-inositol		Villa-García MJ, et al. (2011) PMID:21136082
PYC1	YGL062W	homozygous diploid, systematic mutation set	large-scale survey	null Allele: pyc1-Δ	S288C	myo-inositol		Villa-García MJ, et al. (2011) PMID:21136082
RAD23	YEL037C	homozygous diploid, systematic mutation set	large-scale survey	null Allele: rad23-Δ	S288C	myo-inositol		Villa-García MJ, et al. (2011) PMID:21136082
RAD51	YER095W	homozygous diploid, systematic mutation set	large-scale survey	null Allele: rad51-Δ	S288C	myo-inositol		Villa-García MJ, et al. (2011) PMID:21136082
RAD6	YGL058W	homozygous diploid, systematic mutation set	large-scale survey	null Allele: rad6-Δ	S288C	myo-inositol		Villa-García MJ, et al. (2011) PMID:21136082
RCI37	YIL077C	homozygous diploid, systematic mutation set	large-scale survey	null Allele: rci37-Δ	S288C	myo-inositol		Villa-García MJ, et al. (2011) PMID:21136082
RCY1	YJL204C	homozygous diploid, systematic mutation set	large-scale survey	null Allele: rcy1-Δ	S288C	myo-inositol		Villa-García MJ, et al. (2011) PMID:21136082
RGA2	YDR379W	homozygous diploid, systematic mutation set	large-scale survey	null Allele: rga2-Δ	S288C	myo-inositol		Villa-García MJ, et al. (2011) PMID:21136082
RIB1	YBL033C	classical genetics	classical genetics	unspecified	S288C	riboflavin		Oltmanns O, et al. (1969) PMID:5366000
RIB2	YOL066C	classical genetics	classical genetics	unspecified	S288C	riboflavin		Oltmanns O, et al. (1969) PMID:5366000
RIB3	YDR487C	classical genetics	classical genetics	unspecified	S288C	riboflavin		Oltmanns O, et al. (1969) PMID:5366000
RIB4	YOL143C	classical genetics	classical genetics	unspecified	S288C	riboflavin		Oltmanns O, et al. (1969) PMID:5366000
RIB5	YBR256C	classical genetics	classical genetics	unspecified	S288C	riboflavin	Details: leaky	Oltmanns O, et al. (1969) PMID:5366000
RIE1	YGR250C	homozygous diploid, systematic mutation set	large-scale survey	null Allele: rie1-Δ	S288C	myo-inositol		Villa-García MJ, et al. (2011) PMID:21136082
RKR1	YMR247C	classical genetics	classical genetics	null Allele: rkr1-Δ	S288C	inositol		Braun MA, et al. (2007) PMID:17283062
RLM1	YPL089C	homozygous diploid, systematic mutation set	large-scale survey	null Allele: rlm1-Δ	S288C	myo-inositol		Villa-García MJ, et al. (2011) PMID:21136082
RMD1	YDL001W	homozygous diploid, systematic mutation set	large-scale survey	null Allele: rmd1-Δ	S288C	myo-inositol		Villa-García MJ, et al. (2011) PMID:21136082
RMD8	YFR048W	homozygous diploid, systematic mutation set	large-scale survey	null Allele: rmd8-Δ	S288C	myo-inositol		Villa-García MJ, et al. (2011) PMID:21136082
ROM2	YLR371W	homozygous diploid, systematic mutation set	large-scale survey	null Allele: rom2-Δ	S288C	myo-inositol		Villa-García MJ, et al. (2011) PMID:21136082
RPB2	YOR151C	classical genetics	classical genetics	conditional Allele: rpb2-2	Other	inositol	Temperature: permissive temperature, 24 °C	Scafe C, et al. (1990) PMID:2406558
RPB4	YJL140W	classical genetics	classical genetics	null Allele: rpb4-Δ	Other	inositol		Woychik NA and Young RA (1989) PMID:2674672
RPB9	YGL070C	classical genetics	classical genetics	null Allele: rpb9-Δ	Other	inositol		Furter-Graves EM, et al. (1994) PMID:7800482
RPB9	YGL070C	classical genetics	classical genetics	null Allele: rpb9-Δ	D273-10B	myo-inositol	Details: leaky	Betz JL, et al. (2002) PMID:12395202
RPE1	YJL121C	homozygous diploid, systematic mutation set	large-scale survey	null Allele: rpe1-Δ	S288C	myo-inositol		Villa-García MJ, et al. (2011) PMID:21136082
RPH1	YER169W	homozygous diploid, systematic mutation set	large-scale survey	null Allele: rph1-Δ	S288C	myo-inositol		Villa-García MJ, et al. (2011) PMID:21136082
RPI1	YIL119C	homozygous diploid, systematic mutation set	large-scale survey	null Allele: rpi1-Δ	S288C	myo-inositol		Villa-García MJ, et al. (2011) PMID:21136082
RPL14A	YKL006W	homozygous diploid, systematic mutation set	large-scale survey	null Allele: rpl14a-Δ	S288C	myo-inositol		Villa-García MJ, et al. (2011) PMID:21136082
RPL19B	YBL027W	homozygous diploid, systematic mutation set	large-scale survey	null Allele: rpl19b-Δ	S288C	myo-inositol		Villa-García MJ, et al. (2011) PMID:21136082
RPL20A	YMR242C	homozygous diploid, systematic mutation set	large-scale survey	null Allele: rpl20a-Δ	S288C	myo-inositol		Villa-García MJ, et al. (2011) PMID:21136082
RPL21A	YBR191W	homozygous diploid, systematic mutation set	large-scale survey	null Allele: rpl21a-Δ	S288C	myo-inositol		Villa-García MJ, et al. (2011) PMID:21136082
RPL22A	YLR061W	homozygous diploid, systematic mutation set	large-scale survey	null Allele: rpl22a-Δ	S288C	myo-inositol		Villa-García MJ, et al. (2011) PMID:21136082
RPL24A	YGL031C	homozygous diploid, systematic mutation set	large-scale survey	null Allele: rpl24a-Δ	S288C	myo-inositol		Villa-García MJ, et al. (2011) PMID:21136082
RPL27A	YHR010W	homozygous diploid, systematic mutation set	large-scale survey	null Allele: rpl27a-Δ	S288C	myo-inositol		Villa-García MJ, et al. (2011) PMID:21136082
RPL35A	YDL191W	homozygous diploid, systematic mutation set	large-scale survey	null Allele: rpl35a-Δ	S288C	myo-inositol		Villa-García MJ, et al. (2011) PMID:21136082
RPL43A	YPR043W	homozygous diploid, systematic mutation set	large-scale survey	null Allele: rpl43a-Δ	S288C	myo-inositol		Villa-García MJ, et al. (2011) PMID:21136082
RPN4	YDL020C	homozygous diploid, systematic mutation set	large-scale survey	null Allele: rpn4-Δ	S288C	myo-inositol		Villa-García MJ, et al. (2011) PMID:21136082
RPO21	YDL140C	classical genetics	classical genetics	repressible	W303	inositol		Archambault J, et al. (1996) PMID:8849884
RPP1A	YDL081C	homozygous diploid, systematic mutation set	large-scale survey	null Allele: rpp1a-Δ	S288C	myo-inositol		Villa-García MJ, et al. (2011) PMID:21136082
RPP1B	YDL130W	homozygous diploid, systematic mutation set	large-scale survey	null Allele: rpp1b-Δ	S288C	myo-inositol		Villa-García MJ, et al. (2011) PMID:21136082
RPS0B	YLR048W	homozygous diploid, systematic mutation set	large-scale survey	null Allele: rps0b-Δ	S288C	myo-inositol		Villa-García MJ, et al. (2011) PMID:21136082
RPS16B	YDL083C	homozygous diploid, systematic mutation set	large-scale survey	null Allele: rps16b-Δ	S288C	myo-inositol		Villa-García MJ, et al. (2011) PMID:21136082
RPS19A	YOL121C	homozygous diploid, systematic mutation set	large-scale survey	null Allele: rps19a-Δ	S288C	myo-inositol		Villa-García MJ, et al. (2011) PMID:21136082
RPS7A	YOR096W	homozygous diploid, systematic mutation set	large-scale survey	null Allele: rps7a-Δ	S288C	myo-inositol		Villa-García MJ, et al. (2011) PMID:21136082
RPS9B	YBR189W	homozygous diploid, systematic mutation set	large-scale survey	null Allele: rps9b-Δ	S288C	myo-inositol		Villa-García MJ, et al. (2011) PMID:21136082
RRD1	YIL153W	homozygous diploid, systematic mutation set	large-scale survey	null Allele: rrd1-Δ	S288C	myo-inositol		Villa-García MJ, et al. (2011) PMID:21136082
RRF1	YHR038W	homozygous diploid, systematic mutation set	large-scale survey	null Allele: rrf1-Δ	S288C	myo-inositol		Villa-García MJ, et al. (2011) PMID:21136082
RRT12	YCR045C	homozygous diploid, systematic mutation set	large-scale survey	null Allele: rrt12-Δ	S288C	myo-inositol		Villa-García MJ, et al. (2011) PMID:21136082
RSC1	YGR056W	homozygous diploid, systematic mutation set	large-scale survey	null Allele: rsc1-Δ	S288C	myo-inositol		Villa-García MJ, et al. (2011) PMID:21136082
RSC2	YLR357W	homozygous diploid, systematic mutation set	large-scale survey	null Allele: rsc2-Δ	S288C	myo-inositol		Villa-García MJ, et al. (2011) PMID:21136082
RTF1	YGL244W	classical genetics	classical genetics	null Allele: rtf1-Δ	D273-10B	myo-inositol	Details: leaky	Betz JL, et al. (2002) PMID:12395202
RTG1	YOL067C	classical genetics	classical genetics	null Allele: rtg1-Δ	Other	glutamate(1-)		Dilova I and Powers T (2006) PMID:16423076
RTG1	YOL067C	homozygous diploid, systematic mutation set	large-scale survey	null Allele: rtg1-Δ	S288C	myo-inositol		Villa-García MJ, et al. (2011) PMID:21136082
RTG2	YGL252C	classical genetics	classical genetics	null Allele: rtg2-Δ	Other	glutamate(1-)		Rios-Anjos RM, et al. (2017) PMID:28472157
RTG3	YBL103C	classical genetics	classical genetics	null Allele: rtg3-Δ	Other	glutamate(1-)		Dilova I and Powers T (2006) PMID:16423076
RTT103	YDR289C	homozygous diploid, systematic mutation set	large-scale survey	null Allele: rtt103-Δ	S288C	myo-inositol		Villa-García MJ, et al. (2011) PMID:21136082
RUD3	YOR216C	homozygous diploid, systematic mutation set	large-scale survey	null Allele: rud3-Δ	S288C	myo-inositol		Villa-García MJ, et al. (2011) PMID:21136082
SAC1	YKL212W	classical genetics	classical genetics	null Allele: sac1-Δ	Other	myo-inositol		Rivas MP, et al. (1999) PMID:10397762
SAC7	YDR389W	homozygous diploid, systematic mutation set	large-scale survey	null Allele: sac7-Δ	S288C	myo-inositol		Villa-García MJ, et al. (2011) PMID:21136082
SAE2	YGL175C	homozygous diploid, systematic mutation set	large-scale survey	null Allele: sae2-Δ	S288C	myo-inositol		Villa-García MJ, et al. (2011) PMID:21136082
SAK1	YER129W	homozygous diploid, systematic mutation set	large-scale survey	null Allele: sak1-Δ	S288C	myo-inositol		Villa-García MJ, et al. (2011) PMID:21136082
SAP155	YFR040W	homozygous diploid, systematic mutation set	large-scale survey	null Allele: sap155-Δ	S288C	myo-inositol		Villa-García MJ, et al. (2011) PMID:21136082
SBE2	YDR351W	homozygous diploid, systematic mutation set	large-scale survey	null Allele: sbe2-Δ	S288C	myo-inositol		Villa-García MJ, et al. (2011) PMID:21136082
SCJ1	YMR214W	homozygous diploid, systematic mutation set	large-scale survey	null Allele: scj1-Δ	S288C	myo-inositol		Villa-García MJ, et al. (2011) PMID:21136082
SCS2	YER120W	classical genetics	classical genetics	null Allele: scs2-Δ	S288C	myo-inositol	Temperature: elevated temperature, 34 °C	Kagiwada S, et al. (1998) PMID:9537365
SCS2	YER120W	classical genetics	classical genetics	null Allele: scs2-Δ	S288C	inositol	Temperature: elevated temperature, 37 °C	Fernández-Murray JP, et al. (2009) PMID:19841481
SCS22	YBL091C-A	homozygous diploid, systematic mutation set	large-scale survey	null Allele: scs22-Δ	S288C	myo-inositol		Villa-García MJ, et al. (2011) PMID:21136082
SCS3	YGL126W	classical genetics	classical genetics	null Allele: scs3-Δ	S288C	inositol	Temperature: elevated temperature, 37 °C	Fernández-Murray JP, et al. (2009) PMID:19841481
SCS3	YGL126W	classical genetics	classical genetics	null Allele: scs3-Δ	S288C	75 uM myo-inositol		Moir RD, et al. (2012) PMID:22927826
SCS7	YMR272C	homozygous diploid, systematic mutation set	large-scale survey	null Allele: scs7-Δ	S288C	myo-inositol		Villa-García MJ, et al. (2011) PMID:21136082
SCT1	YBL011W	homozygous diploid, systematic mutation set	large-scale survey	null Allele: sct1-Δ	S288C	myo-inositol		Villa-García MJ, et al. (2011) PMID:21136082
SDC1	YDR469W	homozygous diploid, systematic mutation set	large-scale survey	null Allele: sdc1-Δ	S288C	myo-inositol		Villa-García MJ, et al. (2011) PMID:21136082
SDD3	YOL098C	homozygous diploid, systematic mutation set	large-scale survey	null Allele: sdd3-Δ	S288C	myo-inositol		Villa-García MJ, et al. (2011) PMID:21136082
SEC13	YLR208W	classical genetics	classical genetics	conditional Allele: sec13-1	Other	myo-inositol	Temperature: semi-permissive temperature, 30 °C	Chang HJ, et al. (2004) PMID:15371354
SEC14	YMR079W	classical genetics	classical genetics	conditional Allele: sec14-3	Other	myo-inositol	Temperature: semi-permissive temperature, 33 °C Details: leaky	Chang HJ, et al. (2004) PMID:15371354
SEC22	YLR268W	homozygous diploid, systematic mutation set	large-scale survey	null Allele: sec22-Δ	S288C	myo-inositol		Villa-García MJ, et al. (2011) PMID:21136082
SEC72	YLR292C	homozygous diploid, systematic mutation set	large-scale survey	null Allele: sec72-Δ	S288C	myo-inositol		Villa-García MJ, et al. (2011) PMID:21136082
SER1	YOR184W	classical genetics	classical genetics	reduction of function	Other	serine	Media: glucose medium Details: mutant can grow slowly on acetate medium in the absence of serine	Ulane R and Ogur M (1972) PMID:4333378
SER2	YGR208W	classical genetics	classical genetics	reduction of function	Other	serine	Media: glucose medium Details: mutant can grow slowly on acetate medium in the absence of serine	Ulane R and Ogur M (1972) PMID:4333378
SER3	YER081W	homozygous diploid, systematic mutation set	large-scale survey	null Allele: ser3-Δ	S288C	myo-inositol		Villa-García MJ, et al. (2011) PMID:21136082
SFT2	YBL102W	homozygous diploid, systematic mutation set	large-scale survey	null Allele: sft2-Δ	S288C	myo-inositol		Villa-García MJ, et al. (2011) PMID:21136082
SGF73	YGL066W	homozygous diploid, systematic mutation set	large-scale survey	null Allele: sgf73-Δ	S288C	myo-inositol		Villa-García MJ, et al. (2011) PMID:21136082
SGS1	YMR190C	homozygous diploid, systematic mutation set	large-scale survey	null Allele: sgs1-Δ	S288C	myo-inositol		Villa-García MJ, et al. (2011) PMID:21136082
SGV1	YPR161C	classical genetics	classical genetics	conditional Allele: sgv1-(bur1-1)	S288C	myo-inositol	Temperature: permissive temperature, 30 °C	Prelich G and Winston F (1993) PMID:8293972
SHO1	YER118C	homozygous diploid, systematic mutation set	large-scale survey	null Allele: sho1-Δ	S288C	myo-inositol		Villa-García MJ, et al. (2011) PMID:21136082
SHP1	YBL058W	homozygous diploid, systematic mutation set	large-scale survey	null Allele: shp1-Δ	S288C	myo-inositol		Villa-García MJ, et al. (2011) PMID:21136082
SHR5	YOL110W	homozygous diploid, systematic mutation set	large-scale survey	null Allele: shr5-Δ	S288C	myo-inositol		Villa-García MJ, et al. (2011) PMID:21136082
SIC1	YLR079W	homozygous diploid, systematic mutation set	large-scale survey	null Allele: sic1-Δ	S288C	myo-inositol		Villa-García MJ, et al. (2011) PMID:21136082
SIN4	YNL236W	homozygous diploid, systematic mutation set	large-scale survey	null Allele: sin4-Δ	S288C	myo-inositol		Villa-García MJ, et al. (2011) PMID:21136082
SIP1	YDR422C	homozygous diploid, systematic mutation set	large-scale survey	null Allele: sip1-Δ	S288C	myo-inositol		Villa-García MJ, et al. (2011) PMID:21136082
SKN7	YHR206W	homozygous diploid, systematic mutation set	large-scale survey	null Allele: skn7-Δ	S288C	myo-inositol		Villa-García MJ, et al. (2011) PMID:21136082
SKT5	YBL061C	homozygous diploid, systematic mutation set	large-scale survey	null Allele: skt5-Δ	S288C	myo-inositol		Villa-García MJ, et al. (2011) PMID:21136082
SLG1	YOR008C	homozygous diploid, systematic mutation set	large-scale survey	null Allele: slg1-Δ	S288C	myo-inositol		Villa-García MJ, et al. (2011) PMID:21136082
SLM1	YIL105C	homozygous diploid, systematic mutation set	large-scale survey	null Allele: slm1-Δ	S288C	myo-inositol		Villa-García MJ, et al. (2011) PMID:21136082
SLM3	YDL033C	homozygous diploid, systematic mutation set	large-scale survey	null Allele: slm3-Δ	S288C	myo-inositol		Villa-García MJ, et al. (2011) PMID:21136082
SLM4	YBR077C	homozygous diploid, systematic mutation set	large-scale survey	null Allele: slm4-Δ	S288C	myo-inositol		Villa-García MJ, et al. (2011) PMID:21136082
SLT2	YHR030C	classical genetics	classical genetics	null Allele: slt2-Δ	S288C	inositol	Temperature: elevated temperature, 37 °C	Fernández-Murray JP, et al. (2009) PMID:19841481
SLX8	YER116C	homozygous diploid, systematic mutation set	large-scale survey	null Allele: slx8-Δ	S288C	myo-inositol		Villa-García MJ, et al. (2011) PMID:21136082
SMF1	YOL122C	homozygous diploid, systematic mutation set	large-scale survey	null Allele: smf1-Δ	S288C	myo-inositol		Villa-García MJ, et al. (2011) PMID:21136082
SMI1	YGR229C	homozygous diploid, systematic mutation set	large-scale survey	null Allele: smi1-Δ	S288C	myo-inositol		Villa-García MJ, et al. (2011) PMID:21136082
SMY1	YKL079W	homozygous diploid, systematic mutation set	large-scale survey	null Allele: smy1-Δ	S288C	myo-inositol		Villa-García MJ, et al. (2011) PMID:21136082
SNA3	YJL151C	homozygous diploid, systematic mutation set	large-scale survey	null Allele: sna3-Δ	S288C	myo-inositol		Villa-García MJ, et al. (2011) PMID:21136082
SND3	YBR106W	homozygous diploid, systematic mutation set	large-scale survey	null Allele: snd3-Δ	S288C	myo-inositol		Villa-García MJ, et al. (2011) PMID:21136082
SNF1	YDR477W	classical genetics	classical genetics	null Allele: snf1-Δ	S288C	inositol	Temperature: elevated temperature, 37 °C	Fernández-Murray JP, et al. (2009) PMID:19841481
SNF2	YOR290C	classical genetics	classical genetics	null Allele: snf2-Δ	S288C	myo-inositol		Ford J, et al. (2007) PMID:17681272
SNF2	YOR290C	classical genetics	classical genetics	null Allele: snf2-Δ	S288C	inositol	Temperature: elevated temperature, 37 °C	Fernández-Murray JP, et al. (2009) PMID:19841481
SNF3	YDL194W	homozygous diploid, systematic mutation set	large-scale survey	null Allele: snf3-Δ	S288C	myo-inositol		Villa-García MJ, et al. (2011) PMID:21136082
SNF4	YGL115W	classical genetics	classical genetics	null Allele: snf4-Δ	S288C	inositol	Temperature: elevated temperature, 37 °C	Fernández-Murray JP, et al. (2009) PMID:19841481
SNO1	YMR095C	classical genetics	classical genetics	null Allele: sno1-Δ	S288C	vitamin B6	Details: growth defect in the absence of vitamin B6	Rodríguez-Navarro S, et al. (2002) PMID:12271461
SNZ1	YMR096W	classical genetics	classical genetics	null Allele: snz1-Δ	Other	pyridoxine	Details: requires pyridoxine for growth in the presence of thiamine, which represses SNZ2 and SNZ3 expression	Paxhia MD and Downs DM (2019) PMID:30498136
SNZ1	YMR096W	classical genetics	classical genetics	null Allele: snz1-Δ	S288C	vitamin B6	Details: strong growth defect in the absence of vitamin B6	Rodríguez-Navarro S, et al. (2002) PMID:12271461
SOD1	YJR104C	classical genetics	classical genetics	null Allele: sod1-Δ	Other	methionine	Details: in aerobic conditions	Slekar KH, et al. (1996) PMID:8910528
SOD1	YJR104C	classical genetics	classical genetics	null Allele: sod1-Δ	Other	lysine	Details: in aerobic conditions	Slekar KH, et al. (1996) PMID:8910528
SOH1	YGL127C	homozygous diploid, systematic mutation set	large-scale survey	null Allele: soh1-Δ	S288C	myo-inositol		Villa-García MJ, et al. (2011) PMID:21136082
SOK2	YMR016C	homozygous diploid, systematic mutation set	large-scale survey	null Allele: sok2-Δ	S288C	myo-inositol		Villa-García MJ, et al. (2011) PMID:21136082
SOP4	YJL192C	homozygous diploid, systematic mutation set	large-scale survey	null Allele: sop4-Δ	S288C	myo-inositol		Villa-García MJ, et al. (2011) PMID:21136082
SPA2	YLL021W	homozygous diploid, systematic mutation set	large-scale survey	null Allele: spa2-Δ	S288C	myo-inositol		Villa-García MJ, et al. (2011) PMID:21136082
SPC2	YML055W	homozygous diploid, systematic mutation set	large-scale survey	null Allele: spc2-Δ	S288C	myo-inositol		Villa-García MJ, et al. (2011) PMID:21136082
SPE1	YKL184W	classical genetics	classical genetics	null Allele: spe1-Δ	S288C	0.25 mM putrescine		White WH, et al. (2001) PMID:11154694
SPE1	YKL184W	classical genetics	classical genetics	null Allele: spe1-Δ	S288C	10 uM spermidine		White WH, et al. (2001) PMID:11154694
SPE1	YKL184W	classical genetics	classical genetics	null Allele: spe1-Δ	S288C	0.25 mM spermine		White WH, et al. (2001) PMID:11154694
SPE1	YKL184W	classical genetics	classical genetics	null Allele: spe1-Δ	S288C	0.1 mM beta-alanine		White WH, et al. (2001) PMID:11154694
SPE1	YKL184W	classical genetics	classical genetics	null Allele: spe1-Δ	S288C	0.1 mM pantothenic acid		White WH, et al. (2001) PMID:11154694
SPE1	YKL184W	homozygous diploid, systematic mutation set	large-scale survey	null Allele: spe1-Δ	S288C	myo-inositol		Villa-García MJ, et al. (2011) PMID:21136082
SPE2	YOL052C	classical genetics	classical genetics	null Allele: spe2-Δ	S288C	polyamine	Media: media lacking polyamines	White WH, et al. (2001) PMID:11154694
SPE2	YOL052C	classical genetics	classical genetics	null Allele: spe2-Δ	S288C	0.25 mM spermine		White WH, et al. (2001) PMID:11154694
SPE2	YOL052C	classical genetics	classical genetics	null Allele: spe2-Δ	S288C	0.1 mM beta-alanine		White WH, et al. (2001) PMID:11154694
SPE2	YOL052C	classical genetics	classical genetics	null Allele: spe2-Δ	S288C	0.1 mM pantothenic acid		White WH, et al. (2001) PMID:11154694
SPE2	YOL052C	homozygous diploid, systematic mutation set	large-scale survey	null Allele: spe2-Δ	S288C	myo-inositol		Villa-García MJ, et al. (2011) PMID:21136082
SPE2	YOL052C	classical genetics	classical genetics	null Allele: spe2-Δ	Other	spermidine	Media: amine-free H medium (contains pantothenate) Details: addition of 1 μM spermidine resulted in near-normal growth rates after a lag period; substantial growth resulted from addition of as litle as 0.1 nM spermidine	Balasundaram D, et al. (1991) PMID:2062864
SPE2	YOL052C	classical genetics	classical genetics	null Allele: spe2-Δ	Other	spermine	Media: amine-free H medium (contains pantothenate) Details: addition of 1 μM spermine resulted in near-normal growth rates after a lag period; substantial growth resulted from addition of as litle as 10 nM spermine	Balasundaram D, et al. (1991) PMID:2062864
SPE3	YPR069C	classical genetics	classical genetics	null Allele: spe3-Δ	S288C	10 uM spermidine		White WH, et al. (2001) PMID:11154694
SPE3	YPR069C	classical genetics	classical genetics	null Allele: spe3-Δ	S288C	0.25 mM spermine		White WH, et al. (2001) PMID:11154694
SPE3	YPR069C	classical genetics	classical genetics	null Allele: spe3-Δ	S288C	0.1 mM beta-alanine		White WH, et al. (2001) PMID:11154694
SPE3	YPR069C	classical genetics	classical genetics	null Allele: spe3-Δ	S288C	0.1 mM pantothenic acid		White WH, et al. (2001) PMID:11154694
SPE4	YLR146C	classical genetics	classical genetics	null Allele: spe4-Δ	S288C	0.25 mM spermine		White WH, et al. (2001) PMID:11154694
SPE4	YLR146C	classical genetics	classical genetics	null Allele: spe4-Δ	S288C	0.1 mM beta-alanine		White WH, et al. (2001) PMID:11154694
SPE4	YLR146C	classical genetics	classical genetics	null Allele: spe4-Δ	S288C	0.1 mM pantothenic acid		White WH, et al. (2001) PMID:11154694
SPF1	YEL031W	homozygous diploid, systematic mutation set	large-scale survey	null Allele: spf1-Δ	S288C	myo-inositol		Villa-García MJ, et al. (2011) PMID:21136082
SPI1	YER150W	homozygous diploid, systematic mutation set	large-scale survey	null Allele: spi1-Δ	S288C	myo-inositol		Villa-García MJ, et al. (2011) PMID:21136082
SPP1	YPL138C	homozygous diploid, systematic mutation set	large-scale survey	null Allele: spp1-Δ	S288C	myo-inositol		Villa-García MJ, et al. (2011) PMID:21136082
SPT3	YDR392W	homozygous diploid, systematic mutation set	large-scale survey	null Allele: spt3-Δ	S288C	myo-inositol		Villa-García MJ, et al. (2011) PMID:21136082
SPT4	YGR063C	homozygous diploid, systematic mutation set	large-scale survey	null Allele: spt4-Δ	S288C	myo-inositol		Villa-García MJ, et al. (2011) PMID:21136082
SPT7	YBR081C	classical genetics	classical genetics	null Allele: spt7-Δ	Other	inositol		Hoke SM, et al. (2010) PMID:20635087
SPT8	YLR055C	homozygous diploid, systematic mutation set	large-scale survey	null Allele: spt8-Δ	S288C	myo-inositol		Villa-García MJ, et al. (2011) PMID:21136082
SRB5	YGR104C	classical genetics	classical genetics	null Allele: srb5-Δ	D273-10B	myo-inositol	Details: leaky	Betz JL, et al. (2002) PMID:12395202
SRC1	YML034W	homozygous diploid, systematic mutation set	large-scale survey	null Allele: src1-Δ	S288C	myo-inositol		Villa-García MJ, et al. (2011) PMID:21136082
STB5	YHR178W	homozygous diploid, systematic mutation set	large-scale survey	null Allele: stb5-Δ	S288C	myo-inositol		Villa-García MJ, et al. (2011) PMID:21136082
STE50	YCL032W	homozygous diploid, systematic mutation set	large-scale survey	null Allele: ste50-Δ	S288C	myo-inositol		Villa-García MJ, et al. (2011) PMID:21136082
STM1	YLR150W	homozygous diploid, systematic mutation set	large-scale survey	null Allele: stm1-Δ	S288C	myo-inositol		Villa-García MJ, et al. (2011) PMID:21136082
STP4	YDL048C	homozygous diploid, systematic mutation set	large-scale survey	null Allele: stp4-Δ	S288C	myo-inositol		Villa-García MJ, et al. (2011) PMID:21136082
SUR2	YDR297W	homozygous diploid, systematic mutation set	large-scale survey	null Allele: sur2-Δ	S288C	myo-inositol		Villa-García MJ, et al. (2011) PMID:21136082
SVF1	YDR346C	homozygous diploid, systematic mutation set	large-scale survey	null Allele: svf1-Δ	S288C	myo-inositol		Villa-García MJ, et al. (2011) PMID:21136082
SWD1	YAR003W	homozygous diploid, systematic mutation set	large-scale survey	null Allele: swd1-Δ	S288C	myo-inositol		Villa-García MJ, et al. (2011) PMID:21136082
SWD3	YBR175W	homozygous diploid, systematic mutation set	large-scale survey	null Allele: swd3-Δ	S288C	myo-inositol		Villa-García MJ, et al. (2011) PMID:21136082
SWM1	YDR260C	homozygous diploid, systematic mutation set	large-scale survey	null Allele: swm1-Δ	S288C	myo-inositol		Villa-García MJ, et al. (2011) PMID:21136082
SXM1	YDR395W	homozygous diploid, systematic mutation set	large-scale survey	null Allele: sxm1-Δ	S288C	myo-inositol		Villa-García MJ, et al. (2011) PMID:21136082
SYM1	YLR251W	classical genetics	classical genetics	null Allele: sym1-Δ	S288C	lysine	Details: unable to grow in the absence of lysine at any temperature	Lagies S, et al. (2023) PMID:36899826
TAL1	YLR354C	homozygous diploid, systematic mutation set	large-scale survey	null Allele: tal1-Δ	S288C	myo-inositol		Villa-García MJ, et al. (2011) PMID:21136082
TCA17	YEL048C	homozygous diploid, systematic mutation set	large-scale survey	null Allele: tca17-Δ	S288C	myo-inositol		Villa-García MJ, et al. (2011) PMID:21136082
TCD2	YKL027W	homozygous diploid, systematic mutation set	large-scale survey	null Allele: tcd2-Δ	S288C	myo-inositol		Villa-García MJ, et al. (2011) PMID:21136082
TDA5	YLR426W	homozygous diploid, systematic mutation set	large-scale survey	null Allele: tda5-Δ	S288C	myo-inositol		Villa-García MJ, et al. (2011) PMID:21136082
TFB4	YPR056W	classical genetics	classical genetics	reduction of function	Other	inositol		Feaver WJ, et al. (1999) PMID:10506223
TGS1	YPL157W	homozygous diploid, systematic mutation set	large-scale survey	null Allele: tgs1-Δ	S288C	myo-inositol		Villa-García MJ, et al. (2011) PMID:21136082
THI2	YBR240C	classical genetics	classical genetics	null Allele: thi2::KANMX6	Other	thiamine(1+)		Iosue CL, et al. (2016) PMID:27015653
THI4	YGR144W	classical genetics	classical genetics	null Allele: thi4-Δ	S288C	thiamine(1+)		Ruiz-Roldán C, et al. (2008) PMID:17964830
THI6	YPL214C	classical genetics	classical genetics	null Allele: thi6-Δ	Other	thiamine(1+)		Nosaka K, et al. (1994) PMID:7982968
THI7	YLR237W	homozygous diploid, systematic mutation set	large-scale survey	null Allele: thi7-Δ	S288C	myo-inositol		Villa-García MJ, et al. (2011) PMID:21136082
THR1	YHR025W	classical genetics	classical genetics	null Allele: thr1-Δ	Other	L-threonine		Kingsbury JM and McCusker JH (2010) PMID:20305002
THR4	YCR053W	classical genetics	classical genetics	unspecified	S288C	threonine		Mortimer R, et al. (1957)
THR4	YCR053W	classical genetics	classical genetics	null Allele: thr4-Δ	Other	L-threonine		Kingsbury JM and McCusker JH (2010) PMID:20305002
TIF4631	YGR162W	homozygous diploid, systematic mutation set	large-scale survey	null Allele: tif4631-Δ	S288C	myo-inositol		Villa-García MJ, et al. (2011) PMID:21136082
TIF4632	YGL049C	homozygous diploid, systematic mutation set	large-scale survey	null Allele: tif4632-Δ	S288C	myo-inositol		Villa-García MJ, et al. (2011) PMID:21136082
TKL1	YPR074C	classical genetics	classical genetics	null Allele: tkl1-Δ	W303	tryptophan		Sundström M, et al. (1993) PMID:8226984
TKL1	YPR074C	classical genetics	classical genetics	null Allele: tkl1-Δ	W303	tyrosine		Sundström M, et al. (1993) PMID:8226984
TKL1	YPR074C	classical genetics	classical genetics	null Allele: tkl1-Δ	W303	phenylalanine		Sundström M, et al. (1993) PMID:8226984
TLG2	YOL018C	homozygous diploid, systematic mutation set	large-scale survey	null Allele: tlg2-Δ	S288C	myo-inositol		Villa-García MJ, et al. (2011) PMID:21136082
TMA19	YKL056C	homozygous diploid, systematic mutation set	large-scale survey	null Allele: tma19-Δ	S288C	myo-inositol		Villa-García MJ, et al. (2011) PMID:21136082
TMA20	YER007C-A	homozygous diploid, systematic mutation set	large-scale survey	null Allele: tma20-Δ	S288C	myo-inositol		Villa-García MJ, et al. (2011) PMID:21136082
TOR1	YJR066W	homozygous diploid, systematic mutation set	large-scale survey	null Allele: tor1-Δ	S288C	myo-inositol		Villa-García MJ, et al. (2011) PMID:21136082
TOS3	YGL179C	homozygous diploid, systematic mutation set	large-scale survey	null Allele: tos3-Δ	S288C	myo-inositol		Villa-García MJ, et al. (2011) PMID:21136082
TPC1	YGR096W	classical genetics	classical genetics	null Allele: tpc1-Δ	S288C	thiamine(1+)	Details: thiamine auxotrophy is rescued by the addition of isoleucine and valine	Marobbio CM, et al. (2002) PMID:12411483
TPI1	YDR050C	classical genetics	classical genetics	conditional Allele: tpi1-N65K	D273-10B	myo-inositol	Temperature: permissive temperature, 30 °C	Shi Y, et al. (2005) PMID:16221686
TPM1	YNL079C	homozygous diploid, systematic mutation set	large-scale survey	null Allele: tpm1-Δ	S288C	myo-inositol		Villa-García MJ, et al. (2011) PMID:21136082
TPS1	YBR126C	homozygous diploid, systematic mutation set	large-scale survey	null Allele: tps1-Δ	S288C	myo-inositol		Villa-García MJ, et al. (2011) PMID:21136082
TPS2	YDR074W	homozygous diploid, systematic mutation set	large-scale survey	null Allele: tps2-Δ	S288C	myo-inositol		Villa-García MJ, et al. (2011) PMID:21136082
TRA1	YHR099W	classical genetics	classical genetics	dominant negative Allele: tra1-L3733A L3733A; FATC domain mutation results in weak dominant negative effects	S288C	inositol		Hoke SM, et al. (2010) PMID:20635087
TRL1	YJL087C	classical genetics	classical genetics	conditional	Other	inositol		Sidrauski C, et al. (1996) PMID:8898194
TRM10	YOL093W	homozygous diploid, systematic mutation set	large-scale survey	null Allele: trm10-Δ	S288C	myo-inositol		Villa-García MJ, et al. (2011) PMID:21136082
TRM11	YOL124C	homozygous diploid, systematic mutation set	large-scale survey	null Allele: trm11-Δ	S288C	myo-inositol		Villa-García MJ, et al. (2011) PMID:21136082
TRM8	YDL201W	homozygous diploid, systematic mutation set	large-scale survey	null Allele: trm8-Δ	S288C	myo-inositol		Villa-García MJ, et al. (2011) PMID:21136082
TRM9	YML014W	homozygous diploid, systematic mutation set	large-scale survey	null Allele: trm9-Δ	S288C	myo-inositol		Villa-García MJ, et al. (2011) PMID:21136082
TRP1	YDR007W	classical genetics	classical genetics	unspecified	X2180-1A	tryptophan		Miozzari G, et al. (1978) PMID:348687
TRP2	YER090W	classical genetics	classical genetics	unspecified	X2180-1A	tryptophan		Miozzari G, et al. (1978) PMID:348687
TRP3	YKL211C	classical genetics	classical genetics	unspecified	X2180-1A	tryptophan		Miozzari G, et al. (1978) PMID:348687
TRP4	YDR354W	homozygous diploid, systematic mutation set	large-scale survey	null Allele: trp4-Δ	S288C	myo-inositol		Villa-García MJ, et al. (2011) PMID:21136082
TRP4	YDR354W	classical genetics	classical genetics	unspecified	X2180-1A	tryptophan		Miozzari G, et al. (1978) PMID:348687
TRP5	YGL026C	classical genetics	classical genetics	unspecified	X2180-1A	tryptophan		Miozzari G, et al. (1978) PMID:348687
TRS65	YGR166W	homozygous diploid, systematic mutation set	large-scale survey	null Allele: trs65-Δ	S288C	myo-inositol		Villa-García MJ, et al. (2011) PMID:21136082
TSA1	YML028W	homozygous diploid, systematic mutation set	large-scale survey	null Allele: tsa1-Δ	S288C	myo-inositol		Villa-García MJ, et al. (2011) PMID:21136082
UBA4	YHR111W	homozygous diploid, systematic mutation set	large-scale survey	null Allele: uba4-Δ	S288C	myo-inositol		Villa-García MJ, et al. (2011) PMID:21136082
UBI4	YLL039C	homozygous diploid, systematic mutation set	large-scale survey	null Allele: ubi4-Δ	S288C	myo-inositol		Villa-García MJ, et al. (2011) PMID:21136082
UBP14	YBR058C	homozygous diploid, systematic mutation set	large-scale survey	null Allele: ubp14-Δ	S288C	myo-inositol		Villa-García MJ, et al. (2011) PMID:21136082
UBP15	YMR304W	homozygous diploid, systematic mutation set	large-scale survey	null Allele: ubp15-Δ	S288C	myo-inositol		Villa-García MJ, et al. (2011) PMID:21136082
UBP6	YFR010W	homozygous diploid, systematic mutation set	large-scale survey	null Allele: ubp6-Δ	S288C	myo-inositol		Villa-García MJ, et al. (2011) PMID:21136082
UBX2	YML013W	homozygous diploid, systematic mutation set	large-scale survey	null Allele: ubx2-Δ	S288C	myo-inositol		Villa-García MJ, et al. (2011) PMID:21136082
UBX4	YMR067C	homozygous diploid, systematic mutation set	large-scale survey	null Allele: ubx4-Δ	S288C	myo-inositol		Villa-García MJ, et al. (2011) PMID:21136082
UFD2	YDL190C	homozygous diploid, systematic mutation set	large-scale survey	null Allele: ufd2-Δ	S288C	myo-inositol		Villa-García MJ, et al. (2011) PMID:21136082
URA1	YKL216W	classical genetics	classical genetics	null Allele: ura1-Δ	FL100	uracil		Lacroute F (1968) PMID:5651325
URA2	YJL130C	classical genetics	classical genetics	null Allele: ura2-Δ	FL100	uracil		Lacroute F (1968) PMID:5651325
URA3	YEL021W	classical genetics	classical genetics	null Allele: ura3-Δ	FL100	uracil		Lacroute F (1968) PMID:5651325
URA4	YLR420W	classical genetics	classical genetics	null Allele: ura4-Δ	FL100	uracil		Lacroute F (1968) PMID:5651325
URE2	YNL229C	homozygous diploid, systematic mutation set	large-scale survey	null Allele: ure2-Δ	S288C	myo-inositol		Villa-García MJ, et al. (2011) PMID:21136082
URH1	YDR400W	homozygous diploid, systematic mutation set	large-scale survey	null Allele: urh1-Δ	S288C	myo-inositol		Villa-García MJ, et al. (2011) PMID:21136082
UTR2	YEL040W	homozygous diploid, systematic mutation set	large-scale survey	null Allele: utr2-Δ	S288C	myo-inositol		Villa-García MJ, et al. (2011) PMID:21136082
VAC8	YEL013W	homozygous diploid, systematic mutation set	large-scale survey	null Allele: vac8-Δ	S288C	myo-inositol		Villa-García MJ, et al. (2011) PMID:21136082
VAM3	YOR106W	homozygous diploid, systematic mutation set	large-scale survey	null Allele: vam3-Δ	S288C	myo-inositol		Villa-García MJ, et al. (2011) PMID:21136082
VAM6	YDL077C	homozygous diploid, systematic mutation set	large-scale survey	null Allele: vam6-Δ	S288C	myo-inositol		Villa-García MJ, et al. (2011) PMID:21136082
VAN1	YML115C	homozygous diploid, systematic mutation set	large-scale survey	null Allele: van1-Δ	S288C	myo-inositol		Villa-García MJ, et al. (2011) PMID:21136082
VHT1	YGR065C	classical genetics	classical genetics	unspecified	Other	long-chain fatty acid	Details: fatty acid auxotrophy is suppressed by the addition of laurate (C12), myristate (C14), palmitate (C16) or biotin	Stolz J, et al. (1999) PMID:10373489
VID22	YLR373C	homozygous diploid, systematic mutation set	large-scale survey	null Allele: vid22-Δ	S288C	myo-inositol		Villa-García MJ, et al. (2011) PMID:21136082
VID28	YIL017C	homozygous diploid, systematic mutation set	large-scale survey	null Allele: vid28-Δ	S288C	myo-inositol		Villa-García MJ, et al. (2011) PMID:21136082
VMA1	YDL185W	homozygous diploid, systematic mutation set	large-scale survey	null Allele: vma1-Δ	S288C	myo-inositol		Villa-García MJ, et al. (2011) PMID:21136082
VMA13	YPR036W	homozygous diploid, systematic mutation set	large-scale survey	null Allele: vma13-Δ	S288C	myo-inositol		Villa-García MJ, et al. (2011) PMID:21136082
VMA16	YHR026W	homozygous diploid, systematic mutation set	large-scale survey	null Allele: vma16-Δ	S288C	myo-inositol		Villa-García MJ, et al. (2011) PMID:21136082
VMA2	YBR127C	homozygous diploid, systematic mutation set	large-scale survey	null Allele: vma2-Δ	S288C	myo-inositol		Villa-García MJ, et al. (2011) PMID:21136082
VMA21	YGR105W	homozygous diploid, systematic mutation set	large-scale survey	null Allele: vma21-Δ	S288C	myo-inositol		Villa-García MJ, et al. (2011) PMID:21136082
VMA22	YHR060W	homozygous diploid, systematic mutation set	large-scale survey	null Allele: vma22-Δ	S288C	myo-inositol		Villa-García MJ, et al. (2011) PMID:21136082
VMA3	YEL027W	homozygous diploid, systematic mutation set	large-scale survey	null Allele: vma3-Δ	S288C	myo-inositol		Villa-García MJ, et al. (2011) PMID:21136082
VMA7	YGR020C	homozygous diploid, systematic mutation set	large-scale survey	null Allele: vma7-Δ	S288C	myo-inositol		Villa-García MJ, et al. (2011) PMID:21136082
VMA8	YEL051W	homozygous diploid, systematic mutation set	large-scale survey	null Allele: vma8-Δ	S288C	myo-inositol		Villa-García MJ, et al. (2011) PMID:21136082
VMS1	YDR049W	homozygous diploid, systematic mutation set	large-scale survey	null Allele: vms1-Δ	S288C	myo-inositol		Villa-García MJ, et al. (2011) PMID:21136082
VPH1	YOR270C	homozygous diploid, systematic mutation set	large-scale survey	null Allele: vph1-Δ	S288C	myo-inositol		Villa-García MJ, et al. (2011) PMID:21136082
VPH2	YKL119C	homozygous diploid, systematic mutation set	large-scale survey	null Allele: vph2-Δ	S288C	myo-inositol		Villa-García MJ, et al. (2011) PMID:21136082
VPS28	YPL065W	homozygous diploid, systematic mutation set	large-scale survey	null Allele: vps28-Δ	S288C	myo-inositol		Villa-García MJ, et al. (2011) PMID:21136082
VPS33	YLR396C	classical genetics	classical genetics	null Allele: vps33-Δ	W303	methionine		Jacquemin-Faure I, et al. (1994) PMID:8078479
VPS36	YLR417W	systematic mutation set	large-scale survey	null Allele: vps36-Δ	Other	ethanolamine		Nebauer R, et al. (2007) PMID:17428789
VPS4	YPR173C	systematic mutation set	large-scale survey	null Allele: vps4-Δ	Other	ethanolamine		Nebauer R, et al. (2007) PMID:17428789
VPS41	YDR080W	homozygous diploid, systematic mutation set	large-scale survey	null Allele: vps41-Δ	S288C	myo-inositol		Villa-García MJ, et al. (2011) PMID:21136082
VPS60	YDR486C	homozygous diploid, systematic mutation set	large-scale survey	null Allele: vps60-Δ	S288C	myo-inositol		Villa-García MJ, et al. (2011) PMID:21136082
VPS64	YDR200C	homozygous diploid, systematic mutation set	large-scale survey	null Allele: vps64-Δ	S288C	myo-inositol		Villa-García MJ, et al. (2011) PMID:21136082
VTS1	YOR359W	homozygous diploid, systematic mutation set	large-scale survey	null Allele: vts1-Δ	S288C	myo-inositol		Villa-García MJ, et al. (2011) PMID:21136082
YAP1802	YGR241C	homozygous diploid, systematic mutation set	large-scale survey	null Allele: yap1802-Δ	S288C	myo-inositol		Villa-García MJ, et al. (2011) PMID:21136082
YBP2	YGL060W	homozygous diploid, systematic mutation set	large-scale survey	null Allele: ybp2-Δ	S288C	myo-inositol		Villa-García MJ, et al. (2011) PMID:21136082
YEA4	YEL004W	homozygous diploid, systematic mutation set	large-scale survey	null Allele: yea4-Δ	S288C	myo-inositol		Villa-García MJ, et al. (2011) PMID:21136082
YEF1	YEL041W	homozygous diploid, systematic mutation set	large-scale survey	null Allele: yef1-Δ	S288C	myo-inositol		Villa-García MJ, et al. (2011) PMID:21136082
YER152C	YER152C	homozygous diploid, systematic mutation set	large-scale survey	null Allele: yer152c-Δ	S288C	myo-inositol		Villa-García MJ, et al. (2011) PMID:21136082
YET3	YDL072C	classical genetics	classical genetics	null Allele: yet3-Δ	S288C	myo-inositol		Wilson JD and Barlowe C (2010) PMID:20378542
YJL193W	YJL193W	homozygous diploid, systematic mutation set	large-scale survey	null Allele: yjl193w-Δ	S288C	myo-inositol		Villa-García MJ, et al. (2011) PMID:21136082
YKR070W	YKR070W	homozygous diploid, systematic mutation set	large-scale survey	null Allele: ykr070w-Δ	S288C	myo-inositol		Villa-García MJ, et al. (2011) PMID:21136082
YMR099C	YMR099C	homozygous diploid, systematic mutation set	large-scale survey	null Allele: ymr099c-Δ	S288C	myo-inositol		Villa-García MJ, et al. (2011) PMID:21136082
YOL107W	YOL107W	homozygous diploid, systematic mutation set	large-scale survey	null Allele: yol107w-Δ	S288C	myo-inositol		Villa-García MJ, et al. (2011) PMID:21136082
YOR012W	YOR012W	homozygous diploid, systematic mutation set	large-scale survey	null Allele: yor012w-Δ	S288C	myo-inositol		Villa-García MJ, et al. (2011) PMID:21136082
YOS9	YDR057W	homozygous diploid, systematic mutation set	large-scale survey	null Allele: yos9-Δ	S288C	myo-inositol		Villa-García MJ, et al. (2011) PMID:21136082
YPC1	YBR183W	homozygous diploid, systematic mutation set	large-scale survey	null Allele: ypc1-Δ	S288C	myo-inositol		Villa-García MJ, et al. (2011) PMID:21136082
YPK2	YMR104C	homozygous diploid, systematic mutation set	large-scale survey	null Allele: ypk2-Δ	S288C	myo-inositol		Villa-García MJ, et al. (2011) PMID:21136082
YPL264C	YPL264C	homozygous diploid, systematic mutation set	large-scale survey	null Allele: ypl264c-Δ	S288C	myo-inositol		Villa-García MJ, et al. (2011) PMID:21136082
YPR1	YDR368W	homozygous diploid, systematic mutation set	large-scale survey	null Allele: ypr1-Δ	S288C	myo-inositol		Villa-García MJ, et al. (2011) PMID:21136082
YPT6	YLR262C	homozygous diploid, systematic mutation set	large-scale survey	null Allele: ypt6-Δ	S288C	myo-inositol		Villa-García MJ, et al. (2011) PMID:21136082
ZEO1	YOL109W	homozygous diploid, systematic mutation set	large-scale survey	null Allele: zeo1-Δ	S288C	myo-inositol		Villa-García MJ, et al. (2011) PMID:21136082
ZWF1	YNL241C	classical genetics	classical genetics	null Allele: zwf1-Δ	Other	methionine		Masselot M and De Robichon-Szulmajster H (1975) PMID:1101032
