# Supplementary material for: Auxotrophy-based curation improves the consensus genome-scale metabolic model of yeast
Source: Synth Syst Biotechnol. 2024 Jul 30;9(4):861–70. doi: 10.1016/j.synbio.2024.07.006 (PMC11704421; doi:10.1016/j.synbio.2024.07.006)
Supplement: Supplementary Dataset 2 [file mmc3.xlsx]

## Sheet: all
Gene Systematic Name	Chemical	exchange	ID	Strain Background	Reference
YOL058W	arginine	L-arginine exchange	r_1879	Sigma1278b	Crabeel M, et al. (1988) PMID:2897249
YJL071W	arginine	L-arginine exchange	r_1879	S288C	Vandenbol M and Portetelle D (1999) PMID:10509023
YJL088W	arginine	L-arginine exchange	r_1879	Other	Cheng MY, et al. (1987) PMID:3295876
YHR018C	arginine	L-arginine exchange	r_1879	Other	Espinosa-Cantú A, et al. (2018) PMID:29127264
YER069W	arginine	L-arginine exchange	r_1879	Other	Boonchird C, et al. (1991) PMID:1851947
YMR062C	arginine	L-arginine exchange	r_1879	Sigma1278b	Crabeel M, et al. (1997) PMID:9428669
YLR027C	asparticacid	L-aspartate exchange	r_1881	S288C	Crawford RA, et al. (2022) PMID:35621265
YAL012W	cysteine	L-cysteine exchange	r_1883	W303	Cherest H, et al. (1993) PMID:8366024
YGR155W	cysteine	L-cysteine exchange	r_1883	W303	Cherest H, et al. (1993) PMID:8366024
YPR035W	glutamine	L-glutamine exchange	r_1891	Sigma1278b	Mitchell AP (1985) PMID:2865193
YER055C	histidine	L-histidine exchange	r_1893	Other	Korch CT (1973) PMID:17248619
YFR025C	histidine	L-histidine exchange	r_1893	Other	Gorman JA and Gorman J (1971) PMID:4329443
YOR202W	histidine	L-histidine exchange	r_1893	Other	Scherer S and Davis RW (1979) PMID:388424
YCL030C	histidine	L-histidine exchange	r_1893	S288C	Hirschman JE, et al. (1988) PMID:2850465
YIL116W	histidine	L-histidine exchange	r_1893	Other	Harashima S, et al. (1981) PMID:7044894
YIL020C	histidine	L-histidine exchange	r_1893	Other	Fani R, et al. (1997) PMID:9332345
YBR248C	histidine	L-histidine exchange	r_1893	Other	Kuenzler M, et al. (1993) PMID:8366040
YER086W	isoleucine	L-isoleucine exchange	r_1897	Other	KAKAR SN and WAGNER RP (1964) PMID:14124940
YGL009C	leucine	L-leucine exchange	r_1899	Other	Hawthorne DC and Mortimer RK (1960) PMID:17247984
YCL018W	leucine	L-leucine exchange	r_1899	Other	Toh-e A, et al. (1980) PMID:6243628
YIR034C	lysine	L-lysine exchange	r_1900	Other	Hawthorne DC and Mortimer RK (1960) PMID:17247984
YBR115C	lysine	L-lysine exchange	r_1900	Other	Simchen G, et al. (1984) PMID:6326126
YGL154C	lysine	L-lysine exchange	r_1900	Other	Sinha AK and Bhattacharjee JK (1970) PMID:4998031
YJR104C	lysine	L-lysine exchange	r_1900	Other	Slekar KH, et al. (1996) PMID:8910528
YKR069W	methionine	L-methionine exchange	r_1902	Other	Masselot M and De Robichon-Szulmajster H (1975) PMID:1101032
YFR030W	methionine	L-methionine exchange	r_1902	Other	Masselot M and De Robichon-Szulmajster H (1975) PMID:1101032
YGL125W	methionine	L-methionine exchange	r_1902	Other	Masselot M and De Robichon-Szulmajster H (1975) PMID:1101032
YKL001C	methionine	L-methionine exchange	r_1902	Other	Masselot M and De Robichon-Szulmajster H (1975) PMID:1101032
YPR167C	methionine	L-methionine exchange	r_1902	S288C	Villa-García MJ, et al. (2011) PMID:21136082
YLR303W	methionine	L-methionine exchange	r_1902	Other	Singh A and Sherman F (1974) PMID:4364332
YNL277W	methionine	L-methionine exchange	r_1902	Other	Singh A and Sherman F (1974) PMID:4364332
YOL064C	methionine	L-methionine exchange	r_1902	Other	Masselot M and De Robichon-Szulmajster H (1975) PMID:1101032
YJR010W	methionine	L-methionine exchange	r_1902	Other	Masselot M and De Robichon-Szulmajster H (1975) PMID:1101032
YJR137C	methionine	L-methionine exchange	r_1902	Other	Masselot M and De Robichon-Szulmajster H (1975) PMID:1101032
YER091C	methionine	L-methionine exchange	r_1902	Other	Masselot M and De Robichon-Szulmajster H (1975) PMID:1101032
YOR241W	methionine	L-methionine exchange	r_1902	Other	Masselot M and De Robichon-Szulmajster H (1975) PMID:1101032
YBR213W	methionine	L-methionine exchange	r_1902	Other	Masselot M and De Robichon-Szulmajster H (1975) PMID:1101032
YJR104C	methionine	L-methionine exchange	r_1902	Other	Slekar KH, et al. (1996) PMID:8910528
YNL241C	methionine	L-methionine exchange	r_1902	Other	Masselot M and De Robichon-Szulmajster H (1975) PMID:1101032
YER023W	proline	L-proline exchange	r_1904	Other	Tomenchok DM and Brandriss MC (1987) PMID:2824433
YOR184W	serine	L-serine exchange	r_1906	Other	Ulane R and Ogur M (1972) PMID:4333378
YGR208W	serine	L-serine exchange	r_1906	Other	Ulane R and Ogur M (1972) PMID:4333378
YHR025W	threonine	L-threonine exchange	r_1911	Other	Kingsbury JM and McCusker JH (2010) PMID:20305002
YCR053W	threonine	L-threonine exchange	r_1911	S288C	Mortimer R, et al. (1957)
YDR007W	tryptophan	L-tryptophan exchange	r_1912	X2180-1A	Miozzari G, et al. (1978) PMID:348687
YER090W	tryptophan	L-tryptophan exchange	r_1912	X2180-1A	Miozzari G, et al. (1978) PMID:348687
YKL211C	tryptophan	L-tryptophan exchange	r_1912	X2180-1A	Miozzari G, et al. (1978) PMID:348687
YDR354W	tryptophan	L-tryptophan exchange	r_1912	S288C	Villa-García MJ, et al. (2011) PMID:21136082
YGL026C	tryptophan	L-tryptophan exchange	r_1912	X2180-1A	Miozzari G, et al. (1978) PMID:348687
YDR173C	ornithine	ornithine exchange	r_1987	Sigma1278b	Bechet J, et al. (1970) PMID:5434281
YPL268W	ornithine	ornithine exchange	r_1987	Other	Odom AR, et al. (2000) PMID:10720331
YOR184W	serine	L-serine exchange	r_1906	Other	Ulane R and Ogur M (1972) PMID:4333378
YGR208W	serine	L-serine exchange	r_1906	Other	Ulane R and Ogur M (1972) PMID:4333378
YDR158W	homoserine	L-homoserine exchange	r_1896	Other	Robichon-Szulmajster H, et al. (1966) PMID:4380684
YER052C	homoserine	L-homoserine exchange	r_1896	Other	Delgado MA, et al. (1982) PMID:6821505
YJR139C	homoserine	L-homoserine exchange	r_1896	Other	Robichon-Szulmajster H, et al. (1966) PMID:4380684
YOR303W	arginine add uracil	L-arginine exchange	r_1879+r_2090	Other	Lacroute F, et al. (1965) PMID:5856369
YJR109C	arginine add uracil	L-arginine exchange	r_1879+r_2090	Other	Lim AL and Powers-Lee SG (1996) PMID:8626695
YDR127W	aromatic amino acid add folinic acid	L-tyrosine exchange+L-phenylalanine exchange+L-tryptophan exchange	r_1913+r_1903+r_1912+r_1625	Other	Lucchini G, et al. (1978) PMID:361708
YGL148W	aromatic amino acid add folinic acid	L-tyrosine exchange+L-phenylalanine exchange+L-tryptophan exchange	r_1913+r_1903+r_1912+r_1625	Other	Lucchini G, et al. (1978) PMID:361708
YPR060C	tyrosine, phenylalanine	L-tyrosine exchange+L-phenylalanine exchange	r_1913+r_1903	Other	Tang Y, et al. (1991) PMID:1924339
YHR208W	valine,leucine	L-valine exchange+L-leucine exchange	r_1914+r_1899	S288C	Kispal G, et al. (1996) PMID:8798704
YMR108W	valine,isoleucine	L-valine exchange + L-isoleucine exchange	r_1914+r_1897	Other	KAKAR SN and WAGNER RP (1964) PMID:14124940
YJR016C	valine,isoleucine	L-valine exchange + L-isoleucine exchange	r_1914+r_1897	Other	KAKAR SN and WAGNER RP (1964) PMID:14124940
YLR355C	valine,isoleucine	L-valine exchange + L-isoleucine exchange	r_1914+r_1897	Other	KAKAR SN and WAGNER RP (1964) PMID:14124940
YGR204W	histidine, adenine	L-histidine exchange+adenine exchange	r_1893+r_1639	Other	McKenzie KQ and Jones EW (1977) PMID:328341
YDR158W	methionine, threonine	L-methionine exchange+L-threonine exchange	r_1902+r_1911	Other	Robichon-Szulmajster H, et al. (1966) PMID:4380684
YER052C	methionine, threonine	L-methionine exchange+L-threonine exchange	r_1902+r_1911	Other	Delgado MA, et al. (1982) PMID:6821505
YJR139C	methionine, threonine	L-methionine exchange+L-threonine exchange	r_1902+r_1911	Other	Robichon-Szulmajster H, et al. (1966) PMID:4380684
YOR236W	adenine, histidine, methionine add folinic acid	adenine exchange+L-histidine exchange+L-methionine exchange	r_1639+r_1893+r_1902+r_1625	Other	Huang T, et al. (1992) PMID:1427091
YPR074C and YBR117C	aromatic amino acid add folinic acid	L-tyrosine exchange+L-phenylalanine exchange+L-tryptophan exchange	r_1913+r_1903+r_1912+r_1625	W303	Sundström M, et al. (1993) PMID:8226984
YDL131W and YDL182W	lysine	L-lysine exchange	r_1900	Other	Quezada H, et al. (2008) PMID:18524920
YNL104C and YOR108W	leucine	L-leucine exchange	r_1899	S288C	Casalone E, et al. (2000) PMID:10790691
YDR196C	pantothenate	(R)-pantothenate exchange	r_1548	W303	Dusi S, et al. (2014) PMID:24360804
YBR176W	pantothenate	(R)-pantothenate exchange	r_1548	S288C	White WH, et al. (2001) PMID:11154694
YIL145C	pantothenate	(R)-pantothenate exchange	r_1548	Other	Olzhausen J, et al. (2009) PMID:19266201
YMR170C	pantothenic acid	(R)-pantothenate exchange	r_1548	S288C	White WH, et al. (2003) PMID:12586697
YBR176W	pantothenic acid	(R)-pantothenate exchange	r_1548	S288C	White WH, et al. (2001) PMID:11154694
YMR020W	pantothenic acid	(R)-pantothenate exchange	r_1548	S288C	White WH, et al. (2001) PMID:11154694
YLR146C	pantothenic acid	(R)-pantothenate exchange	r_1548	S288C	White WH, et al. (2001) PMID:11154694
YNL256W	5-formyltetrahydrofolic acid	5-formyltetrahydrofolic acid exchange	r_1625	Other	Iliades P, et al. (2004) PMID:15215118
YJL153C	myo-inositol	myo-inositol exchange	r_1947	Other	Culbertson MR and Henry SA (1975) PMID:1093935
YKL212W	myo-inositol	myo-inositol exchange	r_1947	Other	Rivas MP, et al. (1999) PMID:10397762
YJR025C	nicotinicacid	nicotinate exchange	r_1967	W303	Panozzo C, et al. (2002) PMID:12062417
YJR078W	nicotinicacid	nicotinate exchange	r_1967	W303	Panozzo C, et al. (2002) PMID:12062417
YBL098W	nicotinicacid	nicotinate exchange	r_1967	W303	Panozzo C, et al. (2002) PMID:12062417
YLR231C	nicotinicacid	nicotinate exchange	r_1967	W303	Panozzo C, et al. (2002) PMID:12062417
YFR047C	nicotinicacid	nicotinate exchange	r_1967	W303	Panozzo C, et al. (2002) PMID:12062417
YBL033C	riboflavin	riboflavin exchange	r_2038	S288C	Oltmanns O, et al. (1969) PMID:5366000
YOL066C	riboflavin	riboflavin exchange	r_2038	S288C	Oltmanns O, et al. (1969) PMID:5366000
YDR487C	riboflavin	riboflavin exchange	r_2038	S288C	Oltmanns O, et al. (1969) PMID:5366000
YOL143C	riboflavin	riboflavin exchange	r_2038	S288C	Oltmanns O, et al. (1969) PMID:5366000
YBR256C	riboflavin	riboflavin exchange	r_2038	S288C	Oltmanns O, et al. (1969) PMID:5366000
YGR144W	thiamine(1+)	thiamine(1+) exchange	r_2067	S288C	Ruiz-Roldán C, et al. (2008) PMID:17964830
YPL214C	thiamine(1+)	thiamine(1+) exchange	r_2067	Other	Nosaka K, et al. (1994) PMID:7982968
YGR096W	thiamine(1+)	thiamine(1+) exchange	r_2067	S288C	Marobbio CM, et al. (2002) PMID:12411483
YKL184W	pantothenic acid	(R)-pantothenate exchange	r_1548	S288C	White WH, et al. (2001) PMID:11154694
YOL052C	pantothenic acid	(R)-pantothenate exchange	r_1548	S288C	White WH, et al. (2001) PMID:11154694
YPR069C	pantothenic acid	(R)-pantothenate exchange	r_1548	S288C	White WH, et al. (2001) PMID:11154694
YGR267C	5-formyltetrahydrofolic acid	5-formyltetrahydrofolic acid exchange	r_1625	W303	Nardese V, et al. (1996) PMID:8573145
YMR113W	5-formyltetrahydrofolic acid	5-formyltetrahydrofolic acid exchange	r_1625	W303	Cherest H, et al. (2000) PMID:10799479
YAR015W	adenine	adenine exchange	r_1639	W303	Roberts RL, et al. (2003) PMID:12740435
YNL220W	adenine	adenine exchange	r_1639	Other	Dorfman BZ (1969) PMID:5807803
YLR359W	adenine	adenine exchange	r_1639	Other	Dorfman BZ (1969) PMID:5807803
YOR128C	adenine	adenine exchange	r_1639	W303	Roberts RL, et al. (2003) PMID:12740435
YKR080W	adenine	adenine exchange	r_1639	Other	West MG, et al. (1993) PMID:8416923
YMR217W	guanine	guanine exchange	r_1818	Other	Dujardin G, et al. (1994) PMID:8112582
YKL216W	uracil	uracil exchange	r_2090	FL100	Lacroute F (1968) PMID:5651325
YJL130C	uracil	uracil exchange	r_2090	FL100	Lacroute F (1968) PMID:5651325
YEL021W	uracil	uracil exchange	r_2090	FL100	Lacroute F (1968) PMID:5651325
YLR420W	uracil	uracil exchange	r_2090	FL100	Lacroute F (1968) PMID:5651325
YMR300C	adenine add thiamine	adenine exchange	r_1639+r_2067	S288C	Roberts RL, et al. (2003) PMID:12740435
YGL234W	adenine add thiamine	adenine exchange	r_1639+r_2067	W303	Roberts RL, et al. (2003) PMID:12740435
YGR061C	adenine add thiamine	adenine exchange	r_1639+r_2067	W303	Roberts RL, et al. (2003) PMID:12740435
YDR408C	adenine add thiamine	adenine exchange	r_1639+r_2067	S288C	Roberts RL, et al. (2003) PMID:12740435
YNR033W	4-aminobenzoic acid	4-aminobenzoate exchange	r_1604	Other	Edman JC, et al. (1993) PMID:8346682
YER026C	choline	choline exchange	r_1683	Other	Atkinson KD, et al. (1980) PMID:6988386
YGR157W	choline	choline exchange	r_1683	X2180-1A	Han GS, et al. (2008) PMID:18458075
YKL104C	D-glucosamine	D-Glucosamine exchange	r_4506	X2180-1A	Whelan WL and Ballou CE (1975) PMID:1104590
YER003C	D-mannose	D-mannose exchange	r_1715	SEY6210	Smith DJ, et al. (1992) PMID:1377774
YGR175C	ergosterol	ergosterol exchange	r_1757	FL100	Karst F and Lacroute F (1977) PMID:200835
YPL028W	ergosterol	ergosterol exchange	r_1757	FL100	Karst F and Lacroute F (1977) PMID:200835
YHR007C	ergosterol	ergosterol exchange	r_1757	Other	Kalb VF, et al. (1987) PMID:3322742
YGR060W	ergosterol	ergosterol exchange	r_1757	Other	Bard M, et al. (1996) PMID:8552601
YLR100W	ergosterol	ergosterol exchange	r_1757	Other	Gachotte D, et al. (1999) PMID:10535978
YHR072W	ergosterol	ergosterol exchange	r_1757	FL100	Karst F and Lacroute F (1977) PMID:200835
YMR220W	ergosterol	ergosterol exchange	r_1757	FL100	Karst F and Lacroute F (1977) PMID:200835
YHR190W	ergosterol	ergosterol exchange	r_1757	FL100	Karst F and Lacroute F (1977) PMID:200835
YJL101C	glutathione	glutathione exchange	r_1807	Other	Grant CM, et al. (1996) PMID:8662189
YKL182W	fatty acid	palmitate exchange	r_1993	Other	Schüller HJ, et al. (1992) PMID:1735446
YPL231W	fatty acid	palmitate exchange	r_1993	Other	Schüller HJ, et al. (1992) PMID:1735446
YKL184W	putrescine	putrescine exchange	r_1548	S288C	White WH, et al. (2001) PMID:11154694
YOL052C	spermine	spermine exchange	r_2052	S288C	White WH, et al. (2001) PMID:11154694
YLR146C	spermine	spermine exchange	r_2052	S288C	White WH, et al. (2001) PMID:11154694
YDR232W	heme	after add heme a exchange	a_0001	Other	Maclean KN, et al. (2000) PMID:11051561
YDR047W	heme	after add heme a exchange	a_0001	Other	Núñez L, et al. (2004) PMID:15257413
YGL040C	heme	after add heme a exchange	a_0001	W303	Maclean KN, et al. (2000) PMID:11051561
YDL205C	heme	after add heme a exchange	a_0001	Other	Keng T, et al. (1992) PMID:1508149
YOR278W	heme	after add heme a exchange	a_0001	Other	Tan FC, et al. (2008) PMID:18042043
YKL184W	spermidine	spermidine exchange	r_2051	S288C	White WH, et al. (2001) PMID:11154694
YPR069C	spermidine	spermidine exchange	r_2051	S288C	White WH, et al. (2001) PMID:11154694
YKL184W	spermine	spermine exchange	r_2052	S288C	White WH, et al. (2001) PMID:11154694
YPR069C	spermine	spermine exchange	r_2052	S288C	White WH, et al. (2001) PMID:11154694
YMR208W	ergosterol add heme	ergosterol exchange	r_1757+a_0001	FL100	Karst F and Lacroute F (1977) PMID:200835
YML126C	ergosterol add heme	ergosterol exchange	r_1757+a_0001	FL100	Servouse M, et al. (1984) PMID:6148937
YJL167W	ergosterol add heme	ergosterol exchange	r_1757+a_0001	Other	Chambon C, et al. (1990) PMID:2245473
YGL055W	oleicacid add tween40	oleate exchange	r_2189+r_1994	S288C	Henry SA (1973) PMID:4127627

## Sheet: amino acid
Gene Systematic Name	Chemical	exchange	ID
YOL058W	arginine	L-arginine exchange	r_1879
YJL071W	arginine	L-arginine exchange	r_1879
YJL088W	arginine	L-arginine exchange	r_1879
YHR018C	arginine	L-arginine exchange	r_1879
YER069W	arginine	L-arginine exchange	r_1879
YMR062C	arginine	L-arginine exchange	r_1879
YLR027C	asparticacid	L-aspartate exchange	r_1881
YAL012W	cysteine	L-cysteine exchange	r_1883
YGR155W	cysteine	L-cysteine exchange	r_1883
YPR035W	glutamine	L-glutamine exchange	r_1891
YER055C	histidine	L-histidine exchange	r_1893
YFR025C	histidine	L-histidine exchange	r_1893
YOR202W	histidine	L-histidine exchange	r_1893
YCL030C	histidine	L-histidine exchange	r_1893
YIL116W	histidine	L-histidine exchange	r_1893
YIL020C	histidine	L-histidine exchange	r_1893
YBR248C	histidine	L-histidine exchange	r_1893
YER086W	isoleucine	L-isoleucine exchange	r_1897
YGL009C	leucine	L-leucine exchange	r_1899
YCL018W	leucine	L-leucine exchange	r_1899
YIR034C	lysine	L-lysine exchange	r_1900
YBR115C	lysine	L-lysine exchange	r_1900
YGL154C	lysine	L-lysine exchange	r_1900
YJR104C	lysine	L-lysine exchange	r_1900
YKR069W	methionine	L-methionine exchange	r_1902
YFR030W	methionine	L-methionine exchange	r_1902
YGL125W	methionine	L-methionine exchange	r_1902
YKL001C	methionine	L-methionine exchange	r_1902
YPR167C	methionine	L-methionine exchange	r_1902
YLR303W	methionine	L-methionine exchange	r_1902
YNL277W	methionine	L-methionine exchange	r_1902
YOL064C	methionine	L-methionine exchange	r_1902
YJR010W	methionine	L-methionine exchange	r_1902
YJR137C	methionine	L-methionine exchange	r_1902
YER091C	methionine	L-methionine exchange	r_1902
YOR241W	methionine	L-methionine exchange	r_1902
YBR213W	methionine	L-methionine exchange	r_1902
YJR104C	methionine	L-methionine exchange	r_1902
YNL241C	methionine	L-methionine exchange	r_1902
YER023W	proline	L-proline exchange	r_1904
YOR184W	serine	L-serine exchange	r_1906
YGR208W	serine	L-serine exchange	r_1906
YHR025W	threonine	L-threonine exchange	r_1911
YCR053W	threonine	L-threonine exchange	r_1911
YDR007W	tryptophan	L-tryptophan exchange	r_1912
YER090W	tryptophan	L-tryptophan exchange	r_1912
YKL211C	tryptophan	L-tryptophan exchange	r_1912
YDR354W	tryptophan	L-tryptophan exchange	r_1912
YGL026C	tryptophan	L-tryptophan exchange	r_1912
YDR173C	ornithine	ornithine exchange	r_1987
YPL268W	ornithine	ornithine exchange	r_1987
YOR184W	serine	L-serine exchange	r_1906
YGR208W	serine	L-serine exchange	r_1906
YDR158W	homoserine	L-homoserine exchange	r_1896
YER052C	homoserine	L-homoserine exchange	r_1896
YJR139C	homoserine	L-homoserine exchange	r_1896
YOR303W	arginine add uracil	L-arginine exchange	r_1879+r_2090
YJR109C	arginine add uracil	L-arginine exchange	r_1879+r_2090
YDR127W	aromatic amino acid add folinic acid	L-tyrosine exchange+L-phenylalanine exchange+L-tryptophan exchange	r_1913+r_1903+r_1912+r_1625
YGL148W	aromatic amino acid add folinic acid	L-tyrosine exchange+L-phenylalanine exchange+L-tryptophan exchange	r_1913+r_1903+r_1912+r_1625
YPR060C	tyrosine, phenylalanine	L-tyrosine exchange+L-phenylalanine exchange	r_1913+r_1903
YHR208W	valine,leucine	L-valine exchange+L-leucine exchange	r_1914+r_1899
YMR108W	valine,isoleucine	L-valine exchange + L-isoleucine exchange	r_1914+r_1897
YJR016C	valine,isoleucine	L-valine exchange + L-isoleucine exchange	r_1914+r_1897
YLR355C	valine,isoleucine	L-valine exchange + L-isoleucine exchange	r_1914+r_1897
YGR204W	histidine, adenine	L-histidine exchange+adenine exchange	r_1893+r_1639
YDR158W	methionine, threonine	L-methionine exchange+L-threonine exchange	r_1902+r_1911
YER052C	methionine, threonine	L-methionine exchange+L-threonine exchange	r_1902+r_1911
YJR139C	methionine, threonine	L-methionine exchange+L-threonine exchange	r_1902+r_1911
YOR236W	adenine, histidine, methionine add folinic acid	adenine exchange+L-histidine exchange+L-methionine exchange	r_1639+r_1893+r_1902+r_1625
YPR074C and YBR117C	aromatic amino acid add folinic acid	L-tyrosine exchange+L-phenylalanine exchange+L-tryptophan exchange	r_1913+r_1903+r_1912+r_1625
YDL131W and YDL182W	lysine	L-lysine exchange	r_1900
YNL104C and YOR108W	leucine	L-leucine exchange	r_1899

## Sheet: vitamin
Gene Systematic Name	Chemical	exchange	ID
YDR196C	pantothenate	(R)-pantothenate exchange	r_1548
YBR176W	pantothenate	(R)-pantothenate exchange	r_1548
YIL145C	pantothenate	(R)-pantothenate exchange	r_1548
YMR170C	pantothenic acid	(R)-pantothenate exchange	r_1548
YBR176W	pantothenic acid	(R)-pantothenate exchange	r_1548
YMR020W	pantothenic acid	(R)-pantothenate exchange	r_1548
YLR146C	pantothenic acid	(R)-pantothenate exchange	r_1548
YNL256W	5-formyltetrahydrofolic acid	5-formyltetrahydrofolic acid exchange	r_1625
YJL153C	myo-inositol	myo-inositol exchange	r_1947
YKL212W	myo-inositol	myo-inositol exchange	r_1947
YJR025C	nicotinicacid	nicotinate exchange	r_1967
YJR078W	nicotinicacid	nicotinate exchange	r_1967
YBL098W	nicotinicacid	nicotinate exchange	r_1967
YLR231C	nicotinicacid	nicotinate exchange	r_1967
YFR047C	nicotinicacid	nicotinate exchange	r_1967
YBL033C	riboflavin	riboflavin exchange	r_2038
YOL066C	riboflavin	riboflavin exchange	r_2038
YDR487C	riboflavin	riboflavin exchange	r_2038
YOL143C	riboflavin	riboflavin exchange	r_2038
YBR256C	riboflavin	riboflavin exchange	r_2038
YGR144W	thiamine(1+)	thiamine(1+) exchange	r_2067
YPL214C	thiamine(1+)	thiamine(1+) exchange	r_2067
YGR096W	thiamine(1+)	thiamine(1+) exchange	r_2067
YKL184W	pantothenic acid	(R)-pantothenate exchange	r_1548
YOL052C	pantothenic acid	(R)-pantothenate exchange	r_1548
YPR069C	pantothenic acid	(R)-pantothenate exchange	r_1548
YGR267C	5-formyltetrahydrofolic acid	5-formyltetrahydrofolic acid exchange	r_1625
YMR113W	5-formyltetrahydrofolic acid	5-formyltetrahydrofolic acid exchange	r_1625

## Sheet: nitrogenous base
Gene Systematic Name	Chemical	exchange	ID
YAR015W	adenine	adenine exchange	r_1639
YNL220W	adenine	adenine exchange	r_1639
YLR359W	adenine	adenine exchange	r_1639
YOR128C	adenine	adenine exchange	r_1639
YKR080W	adenine	adenine exchange	r_1639
YMR217W	guanine	guanine exchange	r_1818
YKL216W	uracil	uracil exchange	r_2090
YJL130C	uracil	uracil exchange	r_2090
YEL021W	uracil	uracil exchange	r_2090
YLR420W	uracil	uracil exchange	r_2090
YMR300C	adenine add thiamine	adenine exchange	r_1639+r_2067
YGL234W	adenine add thiamine	adenine exchange	r_1639+r_2067
YGR061C	adenine add thiamine	adenine exchange	r_1639+r_2067
YDR408C	adenine add thiamine	adenine exchange	r_1639+r_2067

## Sheet: other
Gene Systematic Name	Chemical	exchange	ID
YNR033W	4-aminobenzoic acid	4-aminobenzoate exchange	r_1604
YER026C	choline	choline exchange	r_1683
YGR157W	choline	choline exchange	r_1683
YKL104C	D-glucosamine	D-Glucosamine exchange	r_4506
YER003C	D-mannose	D-mannose exchange	r_1715
YGR175C	ergosterol	ergosterol exchange	r_1757
YPL028W	ergosterol	ergosterol exchange	r_1757
YHR007C	ergosterol	ergosterol exchange	r_1757
YGR060W	ergosterol	ergosterol exchange	r_1757
YLR100W	ergosterol	ergosterol exchange	r_1757
YHR072W	ergosterol	ergosterol exchange	r_1757
YMR220W	ergosterol	ergosterol exchange	r_1757
YHR190W	ergosterol	ergosterol exchange	r_1757
YJL101C	glutathione	glutathione exchange	r_1807
YKL182W	fatty acid	palmitate exchange	r_1993
YPL231W	fatty acid	palmitate exchange	r_1993
YKL184W	putrescine	putrescine exchange	r_1548
YOL052C	spermine	spermine exchange	r_2052
YLR146C	spermine	spermine exchange	r_2052
YDR232W	heme	after add heme a exchange	a_0001
YDR047W	heme	after add heme a exchange	a_0001
YGL040C	heme	after add heme a exchange	a_0001
YDL205C	heme	after add heme a exchange	a_0001
YOR278W	heme	after add heme a exchange	a_0001
YKL184W	spermidine	spermidine exchange	r_2051
YPR069C	spermidine	spermidine exchange	r_2051
YKL184W	spermine	spermine exchange	r_2052
YPR069C	spermine	spermine exchange	r_2052
YMR208W	ergosterol add heme	ergosterol exchange	r_1757+a_0001
YML126C	ergosterol add heme	ergosterol exchange	r_1757+a_0001
YJL167W	ergosterol add heme	ergosterol exchange	r_1757+a_0001
YGL055W	oleicacid add tween40	oleate exchange	r_2189+r_1994
